# Supplementary material for: A taxonomic study of Costa Rican Leptodrepana with the description of twenty-four new species (Hymenoptera, Braconidae, Cheloninae)
Source: Zookeys. 2018 Apr 16;(750):59–130. doi: 10.3897/zookeys.750.23536 (PMC5913189; doi:10.3897/zookeys.750.23536)
Supplement: XML Treatment for Leptodrepana [file zookeys.750.23536-treatment1.xml]

<!DOCTYPE tp:taxon-treatment
  PUBLIC "-//TaxonX//DTD Taxonomic Treatment Publishing DTD v0 20100105//EN" "tax-treatment-NSO.dtd">
<tp:taxon-treatment xmlns:tp="http://www.plazi.org/taxpub"><tp:treatment-meta><kwd-group><label>Taxon classification</label><kwd><named-content xmlns:xlink="http://www.w3.org/1999/xlink" content-type="kingdom">Animalia</named-content></kwd><kwd><named-content xmlns:xlink="http://www.w3.org/1999/xlink" content-type="order">Hymenoptera</named-content></kwd><kwd><named-content xmlns:xlink="http://www.w3.org/1999/xlink" content-type="family">Braconidae</named-content></kwd></kwd-group><mixed-citation publication-type="journal"><person-group><name><surname>Dadelahi</surname><given-names>Samin D.</given-names></name><name><surname>Shaw</surname><given-names>Scott R.</given-names></name><name><surname>Aguirre</surname><given-names>Helmuth</given-names></name><name><surname>de Almeida</surname><given-names>Luis Felipe V.</given-names></name></person-group><article-title>A taxonomic study of Costa Rican <italic><tp:taxon-name><tp:taxon-name-part taxon-name-part-type="genus" reg="Leptodrepana">Leptodrepana</tp:taxon-name-part></tp:taxon-name></italic> with the description of twenty-four new species (<tp:taxon-name><tp:taxon-name-part taxon-name-part-type="order">Hymenoptera</tp:taxon-name-part></tp:taxon-name>, <tp:taxon-name><tp:taxon-name-part taxon-name-part-type="family">Braconidae</tp:taxon-name-part></tp:taxon-name>, <tp:taxon-name><tp:taxon-name-part taxon-name-part-type="subfamily">Cheloninae</tp:taxon-name-part></tp:taxon-name>)</article-title><source>Zookeys</source><day>16</day><month>4</month><year>2018</year><volume>2018</volume><issue>750</issue><fpage>59</fpage><lpage>130</lpage><pub-id pub-id-type="doi">10.3897/zookeys.750.23536</pub-id></mixed-citation></tp:treatment-meta><tp:nomenclature><label>Genus</label><tp:taxon-name>
            <tp:taxon-name-part taxon-name-part-type="genus" reg="Leptodrepana">Leptodrepana</tp:taxon-name-part>
          </tp:taxon-name><tp:taxon-authority>Shaw, 1983</tp:taxon-authority></tp:nomenclature><tp:treatment-sec sec-type="diagnosis" id="SECID0EWPAE"><title>Diagnosis.</title><p>Head wider than long and sculptured; anterior tentorial pits distinct; fronto-clypeal suture weak; apical clypeal margin rounded; mandibles bidentate with anterior tooth larger; maxillary palpi six-segmented; labial palpi four-segmented; antennae inserted high on face; scrobes carinate; ocelli prominent and arranged in an equilateral triangle; occipital carina complete and weak dorsally; female antennae with 17 flagellomeres, decreasing in length apically; male antennae with 22–26 flagellomeres, all longer than wide and tapering apically; mesosoma setose and sculptured: mesoscutum medially with roughly parallel lacunose grooves to areolate-rugose; notauli lacunose and often only visible anteriorly; mesonotal lobes varied; scutellar sulcus with 3–8 well-defined depressions; scutellar disc flat or slightly convex, polished-rugulose and punctate; anterior scutellar depression carinate, rarely foveolate; metanotum and posterior scutellar depression irregularly foveate; mesopleuron anteriorly rugose, medially varied, and indistinct to scrobiculate at precoxal sulcus; propodeum quadrate, areolate-rugose with median transverse carina raised into medial and lateral flanges; metatibial spurs shorter than half metabasitarsus length; wings setose, hyaline or infuscate; costa broken at base of stigma; three submarginal cells present in fore wing; veins RS+Mb, and r-m spectral; hind wing venation weak; metasoma dorsally setose and sculptured; tergites 1–3 fused to form a rigid carapace without transverse sutures, basally areolate-rugose; apically often flared above ovipositor; ventral cavity approximately the same length as carapace; ovipositor long slender and curved upwards; body color yellow, yellowish orange, orange, orangish brown, dark brown, brownish black, and black; body length 1.7–3.8 mm.</p></tp:treatment-sec><tp:treatment-sec sec-type="remarks" id="SECID0E2PAE"><title>Remarks.</title><p>Twenty-four new species of <italic><tp:taxon-name><tp:taxon-name-part taxon-name-part-type="genus" reg="Leptodrepana">Leptodrepana</tp:taxon-name-part></tp:taxon-name></italic> are recorded from Costa Rica. Examinations of these species reveal some variation from the characters originally used by <xref ref-type="bibr" rid="B10">Shaw (1983)</xref> to separate the two genera. <xref ref-type="bibr" rid="B10">Shaw’s (1983)</xref> diagnosis, based on North American species, states that the number of flagellomeres in females is sometimes reduced to 17, the scutellar sulcus has 7–10 depressions, and propodeal tubercles are usually short or indistinct. In Costa Rican <italic><tp:taxon-name><tp:taxon-name-part taxon-name-part-type="genus" reg="Leptodrepana">Leptodrepana</tp:taxon-name-part></tp:taxon-name></italic>, the females consistently have 17 flagellomeres. The scutellar sulcus has anywhere from 3 to 8 depressions and the propodeal tubercles are often distinct, although sometimes the median flanges are much reduced in comparison to the lateral flanges. Reduction of the flagellum to just 17 flagellomeres is a character unique to only two of the N. American species described by <xref ref-type="bibr" rid="B10">Shaw (1983)</xref>: <italic><tp:taxon-name><tp:taxon-name-part taxon-name-part-type="genus" reg="Leptodrepana">L.</tp:taxon-name-part> <tp:taxon-name-part taxon-name-part-type="species" reg="opuntiae">opuntiae</tp:taxon-name-part></tp:taxon-name></italic>, and <italic><tp:taxon-name><tp:taxon-name-part taxon-name-part-type="genus" reg="Leptodrepana">L.</tp:taxon-name-part> <tp:taxon-name-part taxon-name-part-type="species" reg="oriens">oriens</tp:taxon-name-part></tp:taxon-name></italic>. As all female Costa Rican <italic><tp:taxon-name><tp:taxon-name-part taxon-name-part-type="genus" reg="Leptodrepana">Leptodrepana</tp:taxon-name-part></tp:taxon-name></italic> have 17 flagellomeres, this may be a synapomorphic character tying all Costa Rican <italic><tp:taxon-name><tp:taxon-name-part taxon-name-part-type="genus" reg="Leptodrepana">Leptodrepana</tp:taxon-name-part></tp:taxon-name></italic> to <italic><tp:taxon-name><tp:taxon-name-part taxon-name-part-type="genus" reg="Leptodrepana">L.</tp:taxon-name-part> <tp:taxon-name-part taxon-name-part-type="species" reg="opuntiae">opuntiae</tp:taxon-name-part></tp:taxon-name></italic> and <italic><tp:taxon-name><tp:taxon-name-part taxon-name-part-type="genus" reg="Leptodrepana">L.</tp:taxon-name-part> <tp:taxon-name-part taxon-name-part-type="species" reg="oriens">oriens</tp:taxon-name-part></tp:taxon-name></italic>.</p><!--PageBreak--><p>There is only one record of <italic><tp:taxon-name><tp:taxon-name-part taxon-name-part-type="genus" reg="Ascogaster">Ascogaster</tp:taxon-name-part></tp:taxon-name></italic> in the neotropics, <italic><tp:taxon-name><tp:taxon-name-part taxon-name-part-type="genus" reg="Ascogaster">A.</tp:taxon-name-part> <tp:taxon-name-part taxon-name-part-type="species" reg="bugabensis">bugabensis</tp:taxon-name-part></tp:taxon-name></italic> Cameron. This specimen was borrowed from the Natural History Museum (London) and upon examination proved to be a helconine in the genus <italic><tp:taxon-name><tp:taxon-name-part taxon-name-part-type="genus" reg="Urosigalphus">Urosigalphus</tp:taxon-name-part></tp:taxon-name></italic> (Shaw and Dadelahi, 2002). However, based on our own vast experience sorting Costa Rican braconids, <italic><tp:taxon-name><tp:taxon-name-part taxon-name-part-type="genus" reg="Ascogaster">Ascogaster</tp:taxon-name-part></tp:taxon-name></italic> and <italic><tp:taxon-name><tp:taxon-name-part taxon-name-part-type="genus" reg="Leptodrepana">Leptodrepana</tp:taxon-name-part></tp:taxon-name></italic> are easily distinguished with few, if any, of the intermediate forms that are (rarely) found in the Palearctic. Our examination of undescribed Costa Rican <italic><tp:taxon-name><tp:taxon-name-part taxon-name-part-type="genus" reg="Ascogaster">Ascogaster</tp:taxon-name-part></tp:taxon-name></italic> species found none with the number of flagellomeres reduced to 17.</p></tp:treatment-sec><tp:treatment-sec sec-type="key" id="SECID0EGUAE"><title>Key to females of Costa Rican <italic><tp:taxon-name><tp:taxon-name-part taxon-name-part-type="genus" reg="Leptodrepana">Leptodrepana</tp:taxon-name-part></tp:taxon-name></italic> species</title><table-wrap content-type="key" position="anchor" orientation="portrait"><table id="TID0EWNAC" rules="all"><tbody><tr><td rowspan="1" colspan="1">1</td><td rowspan="1" colspan="1">Carapace apex appearing broadly or narrowly rounded in dorsal and posterior views (Figs <xref ref-type="fig" rid="F3">16</xref>, <xref ref-type="fig" rid="F3">18</xref>, <xref ref-type="fig" rid="F5">26</xref>, <xref ref-type="fig" rid="F5">28</xref>, <xref ref-type="fig" rid="F6">33</xref>, <xref ref-type="fig" rid="F11">59</xref>, <xref ref-type="fig" rid="F15">79</xref>, <xref ref-type="fig" rid="F24">123</xref>). Sometimes carapace ventral border slightly concave in posterior view (Figs <xref ref-type="fig" rid="F6">31</xref>, <xref ref-type="fig" rid="F21">109</xref>), but protuberances or tubercles absent</td><td rowspan="1" colspan="1">
                    <bold>2</bold>
                  </td></tr><tr><td rowspan="1" colspan="1">–</td><td rowspan="1" colspan="1">Carapace apex terminating in one (Figs <xref ref-type="fig" rid="F2">10</xref>, <xref ref-type="fig" rid="F2">11</xref>, <xref ref-type="fig" rid="F16">84</xref>, <xref ref-type="fig" rid="F16">86</xref>, <xref ref-type="fig" rid="F19">99</xref>, <xref ref-type="fig" rid="F19">101</xref>) or two points (tubercles) in dorsal and posterior view (Figs <xref ref-type="fig" rid="F1">4</xref>, <xref ref-type="fig" rid="F4">21</xref>, <xref ref-type="fig" rid="F4">23</xref>, <xref ref-type="fig" rid="F8">43</xref>, <xref ref-type="fig" rid="F13">71</xref>); apex may appear distinctly squared if tubercles are widely separated (Figs <xref ref-type="fig" rid="F10">54</xref>, <xref ref-type="fig" rid="F10">56</xref>)</td><td rowspan="1" colspan="1">
                    <bold>10</bold>
                  </td></tr><tr><td rowspan="1" colspan="1">2</td><td rowspan="1" colspan="1">Head, mesopleuron, and metasoma entirely black in lateral view (as in Fig. <xref ref-type="fig" rid="F15">77</xref>); legs and antennae variable</td><td rowspan="1" colspan="1">
                    <bold>3</bold>
                  </td></tr><tr><td rowspan="1" colspan="1">–</td><td rowspan="1" colspan="1">Head, mesopleuron, and metasoma not entirely black in lateral view, sometimes metasoma basally white-yellow (Figs <xref ref-type="fig" rid="F14">72</xref>, <xref ref-type="fig" rid="F23">116</xref>)</td><td rowspan="1" colspan="1">
                    <bold>4</bold>
                  </td></tr><tr><td rowspan="1" colspan="1">3</td><td rowspan="1" colspan="1">Wings with infuscate bands (Fig. <xref ref-type="fig" rid="F25">127</xref>); mesopleuron medially shiny and impunctate; antennae dark brown except for flagellomeres 2–4 (Fig. <xref ref-type="fig" rid="F15">77</xref>)</td><td rowspan="1" colspan="1">
                    <bold><italic><tp:taxon-name><tp:taxon-name-part taxon-name-part-type="genus" reg="Leptodrepana">L.</tp:taxon-name-part> <tp:taxon-name-part taxon-name-part-type="species" reg="rosanadana">rosanadana</tp:taxon-name-part></tp:taxon-name></italic> sp. n.</bold>
                  </td></tr><tr><td rowspan="1" colspan="1">–</td><td rowspan="1" colspan="1">Wings obfuscate or at most hyaline; mesopleuron medially densely foveate; antennae uniformly brown with distal ends of flagellomeres 1–4 yellowish white (Fig. <xref ref-type="fig" rid="F6">29</xref>)</td><td rowspan="1" colspan="1">
                    <bold><italic><tp:taxon-name><tp:taxon-name-part taxon-name-part-type="genus" reg="Leptodrepana">L.</tp:taxon-name-part> <tp:taxon-name-part taxon-name-part-type="species" reg="eckerti">eckerti</tp:taxon-name-part></tp:taxon-name></italic> sp. n.</bold>
                  </td></tr><tr><td rowspan="1" colspan="1">4</td><td rowspan="1" colspan="1">Mesonotum yellowish orange (as in Fig. <xref ref-type="fig" rid="F11">58</xref>); mesopleuron mostly yellow to orange; propodeum black, orange, or orange and black; carapace black with basal third yellowish white or with medio-basal yellowish white patch</td><td rowspan="1" colspan="1">
                    <bold>5</bold>
                  </td></tr><tr><td rowspan="1" colspan="1">–</td><td rowspan="1" colspan="1">Mesosoma mostly black; carapace variable</td><td rowspan="1" colspan="1">
                    <bold>7</bold>
                  </td></tr><tr><td rowspan="1" colspan="1">5</td><td rowspan="1" colspan="1">Antennae tri-colored (basally yellow, medially white and distally brown/black) (Fig. <xref ref-type="fig" rid="F11">57</xref>); mesonotum and metanotum yellow-orange with brown/black propodeum; scutellar sulcus with three well defined depressions; carapace apex with distinct ridge or carina in posterior view (Fig. <xref ref-type="fig" rid="F11">59</xref>)</td><td rowspan="1" colspan="1">
                    <bold><italic><tp:taxon-name><tp:taxon-name-part taxon-name-part-type="genus" reg="Leptodrepana">L.</tp:taxon-name-part> <tp:taxon-name-part taxon-name-part-type="species" reg="munjuanae">munjuanae</tp:taxon-name-part></tp:taxon-name></italic> sp. n.</bold>
                  </td></tr><tr><td rowspan="1" colspan="1">–</td><td rowspan="1" colspan="1">Antennae uniformly brown or with scape, pedicel and first flagellomere yellowish white; mesonotum and metanotum orange or burnt orange; propodeum black or orange sometimes bearing black patches; scutellar sulcus with five well-defined depressions; carapace without distinct ridge in posterior view</td><td rowspan="1" colspan="1">
                    <bold>6</bold>
                  </td></tr><!--PageBreak--><tr><td rowspan="1" colspan="1">6</td><td rowspan="1" colspan="1">In lateral view, carapace no more than 3× as long as wide (Fig. <xref ref-type="fig" rid="F3">17</xref>); mesopleuron orange anteriorly and black posteriorly; propodeum black; carapace black with basal third yellowish white; fore leg, middle leg, and hind leg mostly yellowish white but hind leg with apical portions of coxa, tibia, and femur dark brown (Fig. <xref ref-type="fig" rid="F3">14</xref>)</td><td rowspan="1" colspan="1">
                    <bold><italic><tp:taxon-name><tp:taxon-name-part taxon-name-part-type="genus" reg="Leptodrepana">L.</tp:taxon-name-part> <tp:taxon-name-part taxon-name-part-type="species" reg="conda">conda</tp:taxon-name-part></tp:taxon-name></italic> sp. n.</bold>
                  </td></tr><tr><td rowspan="1" colspan="1">–</td><td rowspan="1" colspan="1">In lateral view, carapace approximately 4× as long as wide (Fig. <xref ref-type="fig" rid="F5">27</xref>); mesopleuron orange or burnt orange; propodeum orange sometimes with small brownish black area over medial flanges; carapace black sometimes with media-basal yellowish white patch between dorsal carinae but not extending to lateral margin of carapace; fore leg, middle leg and hind leg mostly yellow to yellowish white, femur of hind leg with lateral patch of white and tibia with distinctive pattern: linear brown oval ring visible dorsally running most of tibia length (Fig. <xref ref-type="fig" rid="F5">24</xref>)</td><td rowspan="1" colspan="1">
                    <bold><italic><tp:taxon-name><tp:taxon-name-part taxon-name-part-type="genus" reg="Leptodrepana">L.</tp:taxon-name-part> <tp:taxon-name-part taxon-name-part-type="species" reg="demeter">demeter</tp:taxon-name-part></tp:taxon-name></italic> sp. n.</bold>
                  </td></tr><tr><td rowspan="1" colspan="1">7</td><td rowspan="1" colspan="1">Mesopleuron medially punctate with deep regular foveate groove at precoxal sulcus; laterally pronotum smooth at propleural margin; carapace apex shiny and weakly punctate or shiny and rugulose with a transverse carina</td><td rowspan="1" colspan="1">
                    <bold>8</bold>
                  </td></tr><tr><td rowspan="1" colspan="1">–</td><td rowspan="1" colspan="1">Mesopleuron foveate to rugose with or without scrobiculate groove at precoxal sulcus; laterally pronotum rugose at propleural margin; carapace apex rugose to areolate-rugose and pubescent</td><td rowspan="1" colspan="1">
                    <bold>9</bold>
                  </td></tr><tr><td rowspan="1" colspan="1">8</td><td rowspan="1" colspan="1">Carapace apex shiny and impunctate (Figs <xref ref-type="fig" rid="F23">117–118</xref>); smoothly rounded in lateral and posterior views; scutellar sulcus with 4–5 well-defined depressions</td><td rowspan="1" colspan="1">
                    <bold><italic><tp:taxon-name><tp:taxon-name-part taxon-name-part-type="genus" reg="Leptodrepana">L.</tp:taxon-name-part> <tp:taxon-name-part taxon-name-part-type="species" reg="strategeri">strategeri</tp:taxon-name-part></tp:taxon-name></italic> sp. n.</bold>
                  </td></tr><tr><td rowspan="1" colspan="1">–</td><td rowspan="1" colspan="1">In posterior view, carapace apex rugulose and bearing a transverse carina (Figs <xref ref-type="fig" rid="F14">74–75</xref>); in lateral view, presence of apical carina gives carapace the appearance of terminating in a narrow point below midline; scutellar sulcus with 3 well-defined depressions</td><td rowspan="1" colspan="1">
                    <bold><italic><tp:taxon-name><tp:taxon-name-part taxon-name-part-type="genus" reg="Leptodrepana">L.</tp:taxon-name-part> <tp:taxon-name-part taxon-name-part-type="species" reg="ronnae">ronnae</tp:taxon-name-part></tp:taxon-name></italic> sp. n.</bold>
                  </td></tr><tr><td rowspan="1" colspan="1">9</td><td rowspan="1" colspan="1">Body size robust, more than 3.0 mm in length; coxae and trochanters of all legs yellowish white, femur, tibia, and tarsus dark brown, tibia with basal yellowish white band; carapace brown-black with basal quarter or less yellowish white in color (Figs <xref ref-type="fig" rid="F21">110</xref>, <xref ref-type="fig" rid="F21">111</xref>)</td><td rowspan="1" colspan="1">
                    <bold><italic><tp:taxon-name><tp:taxon-name-part taxon-name-part-type="genus" reg="Leptodrepana">L.</tp:taxon-name-part> <tp:taxon-name-part taxon-name-part-type="species" reg="soussanae">soussanae</tp:taxon-name-part></tp:taxon-name></italic> sp. n.</bold>
                  </td></tr><tr><td rowspan="1" colspan="1">–</td><td rowspan="1" colspan="1">Body size small, less than 2.5 mm in length; legs yellow or light brown; carapace black with basal third yellowish white in color (Fig. <xref ref-type="fig" rid="F24">125</xref>)</td><td rowspan="1" colspan="1">
                    <bold><italic><tp:taxon-name><tp:taxon-name-part taxon-name-part-type="genus" reg="Leptodrepana">L.</tp:taxon-name-part> <tp:taxon-name-part taxon-name-part-type="species" reg="thema">thema</tp:taxon-name-part></tp:taxon-name></italic> sp. n.</bold>
                  </td></tr><tr><td rowspan="1" colspan="1">10</td><td rowspan="1" colspan="1">Carapace apex terminating in a single point or tubercle in dorsal and posterior views (Figs <xref ref-type="fig" rid="F2">10</xref>, <xref ref-type="fig" rid="F2">11</xref>, <xref ref-type="fig" rid="F16">84</xref>, <xref ref-type="fig" rid="F16">86</xref>, <xref ref-type="fig" rid="F19">99</xref>, <xref ref-type="fig" rid="F19">101</xref>)</td><td rowspan="1" colspan="1">
                    <bold>11</bold>
                  </td></tr><tr><td rowspan="1" colspan="1">–</td><td rowspan="1" colspan="1">In dorsal and posterior views, carapace apex terminating in two points or tubercles (Figs <xref ref-type="fig" rid="F1">4</xref>, <xref ref-type="fig" rid="F4">21</xref>, <xref ref-type="fig" rid="F4">23</xref>, <xref ref-type="fig" rid="F8">43</xref>, <xref ref-type="fig" rid="F13">71</xref>); tubercles may be greatly separated giving carapace apex a distinctly squared appearance (Figs <xref ref-type="fig" rid="F10">54</xref>, <xref ref-type="fig" rid="F10">56</xref>) or produced into flange visible in dorsal view (Fig. <xref ref-type="fig" rid="F1">6</xref>)</td><td rowspan="1" colspan="1">
                    <bold>14</bold>
                  </td></tr><tr><td rowspan="1" colspan="1">11</td><td rowspan="1" colspan="1">In lateral view, carapace apex with lobe or rounded flange below or posterior to apical point (Fig. <xref ref-type="fig" rid="F20">105</xref>); carapace yellow-orange and with distinct pattern: in dorsal view, basal area yellowish white between dorsal carinae with lateral crescent shaped yellowish white patch posterior to basal third of carapace; head yellowish <!--PageBreak-->orange; wings smoky except for white band across parastigma, and parts of veins 1RS, RS+M, 1m-cu and 2CU-a (Fig. <xref ref-type="fig" rid="F25">128</xref>)</td><td rowspan="1" colspan="1">
                    <bold><italic><tp:taxon-name><tp:taxon-name-part taxon-name-part-type="genus" reg="Leptodrepana">L.</tp:taxon-name-part> <tp:taxon-name-part taxon-name-part-type="species" reg="sorayae">sorayae</tp:taxon-name-part></tp:taxon-name></italic> sp. n.</bold>
                  </td></tr><tr><td rowspan="1" colspan="1">–</td><td rowspan="1" colspan="1">In lateral view, carapace terminating in a single broad or narrow point (as in Fig. <xref ref-type="fig" rid="F2">12</xref>); carapace black, with or without yellowish white patch dorsally; head black; wings unpigmented or slightly dusky but no white band below parastigma</td><td rowspan="1" colspan="1">
                    <bold>12</bold>
                  </td></tr><tr><td rowspan="1" colspan="1">12</td><td rowspan="1" colspan="1">Mesosoma and metasoma entirely brownish black (Figs <xref ref-type="fig" rid="F19">97–98</xref>); carapace apex shiny and weakly punctate; body size less than 2.0 mm</td><td rowspan="1" colspan="1">
                    <bold><italic><tp:taxon-name><tp:taxon-name-part taxon-name-part-type="genus" reg="Leptodrepana">L.</tp:taxon-name-part> <tp:taxon-name-part taxon-name-part-type="species" reg="sohailae">sohailae</tp:taxon-name-part></tp:taxon-name></italic> sp. n.</bold>
                  </td></tr><tr><td rowspan="1" colspan="1">–</td><td rowspan="1" colspan="1">Mesosoma and metasoma not entirely blackish brown; carapace apex rugose to weakly areolate-rugose, body size greater than 2.0 mm</td><td rowspan="1" colspan="1">
                    <bold>13</bold>
                  </td></tr><tr><td rowspan="1" colspan="1">13</td><td rowspan="1" colspan="1">Mesosoma orange, mesoscutum with wide shallow notauli; mesopleuron orange and medially foveate, deeply foveate rows forming grooved band at precoxal sulcus; carapace black, areolate-rugose, and often with white-yellow patch baso-medially covering dorsal carinae or restricted to two patches over dorsal carinae (Figs <xref ref-type="fig" rid="F2">9</xref>, <xref ref-type="fig" rid="F2">13</xref>)</td><td rowspan="1" colspan="1">
                    <bold><italic><tp:taxon-name><tp:taxon-name-part taxon-name-part-type="genus" reg="Leptodrepana">L.</tp:taxon-name-part> <tp:taxon-name-part taxon-name-part-type="species" reg="atalanta">atalanta</tp:taxon-name-part></tp:taxon-name></italic> sp. n.</bold>
                  </td></tr><tr><td rowspan="1" colspan="1">–</td><td rowspan="1" colspan="1">Mesonotum and metanotum orange, mesoscutum with narrow notauli; mesopleuron orange and often dark brown near posterior margin, foveate medially with deep regularly foveate groove at precoxal sulcus; propodeum black, carapace black, areolate-rugose, and basal third yellowish white in color (Figs <xref ref-type="fig" rid="F16">83</xref>, <xref ref-type="fig" rid="F16">86</xref>)</td><td rowspan="1" colspan="1">
                    <bold><italic><tp:taxon-name><tp:taxon-name-part taxon-name-part-type="genus" reg="Leptodrepana">L.</tp:taxon-name-part> <tp:taxon-name-part taxon-name-part-type="species" reg="schuttei">schuttei</tp:taxon-name-part></tp:taxon-name></italic> sp. n.</bold>
                  </td></tr><tr><td rowspan="1" colspan="1">14</td><td rowspan="1" colspan="1">Apex of carapace with distinctly truncated appearance in dorsal view (Figs <xref ref-type="fig" rid="F10">54</xref>, <xref ref-type="fig" rid="F10">56</xref>); carapace black with diamond shape patch medially; antennae brown with medial yellowish white; legs appear distinctly banded in yellowish white and black (Fig. <xref ref-type="fig" rid="F10">52</xref>)</td><td rowspan="1" colspan="1">
                    <bold><italic><tp:taxon-name><tp:taxon-name-part taxon-name-part-type="genus" reg="Leptodrepana">L.</tp:taxon-name-part> <tp:taxon-name-part taxon-name-part-type="species" reg="lorenae">lorenae</tp:taxon-name-part></tp:taxon-name></italic> sp. n.</bold>
                  </td></tr><tr><td rowspan="1" colspan="1">–</td><td rowspan="1" colspan="1">Carapace apex with two distinct tubercles in dorsal and posterior views (Figs <xref ref-type="fig" rid="F1">4</xref>, <xref ref-type="fig" rid="F1">6</xref>, <xref ref-type="fig" rid="F7">37</xref>, <xref ref-type="fig" rid="F7">39</xref>, <xref ref-type="fig" rid="F9">49</xref>, <xref ref-type="fig" rid="F9">51</xref>, <xref ref-type="fig" rid="F12">64</xref>, <xref ref-type="fig" rid="F12">66</xref>, <xref ref-type="fig" rid="F13">69</xref>, <xref ref-type="fig" rid="F13">71</xref>); carapace color and pattern variable; antennae variable; legs not distinctly banded in yellowish white and black</td><td rowspan="1" colspan="1">
                    <bold>15</bold>
                  </td></tr><tr><td rowspan="1" colspan="1">15</td><td rowspan="1" colspan="1">Head, mesosoma, and most of metasoma black or blackish brown</td><td rowspan="1" colspan="1">
                    <bold>16</bold>
                  </td></tr><tr><td rowspan="1" colspan="1">–</td><td rowspan="1" colspan="1">Not as above; mesosoma orange or with patches of orange</td><td rowspan="1" colspan="1">
                    <bold>20</bold>
                  </td></tr><tr><td rowspan="1" colspan="1">16</td><td rowspan="1" colspan="1">Carapace apex with tubercles blunt so in dorsal view appear as barely projecting or tubercles fall within the apical plane of the carapace and only a protruding flange is visible (Figs <xref ref-type="fig" rid="F1">4</xref>, <xref ref-type="fig" rid="F1">6</xref>, <xref ref-type="fig" rid="F13">69</xref>, <xref ref-type="fig" rid="F13">71</xref>)</td><td rowspan="1" colspan="1">
                    <bold>17</bold>
                  </td></tr><tr><td rowspan="1" colspan="1">–</td><td rowspan="1" colspan="1">Carapace apex with tubercles strongly protruding so in dorsal view appear strongly arched between and in lateral view apex terminates in narrow point (Figs <xref ref-type="fig" rid="F8">43</xref>, <xref ref-type="fig" rid="F8">44</xref>, <xref ref-type="fig" rid="F9">49</xref>, <xref ref-type="fig" rid="F9">50</xref>)</td><td rowspan="1" colspan="1">
                    <bold>18</bold>
                  </td></tr><tr><td rowspan="1" colspan="1">17</td><td rowspan="1" colspan="1">In dorsal view, carapace apex with tubercles barely projecting and shallowly arched between (Figs <xref ref-type="fig" rid="F13">69</xref>, <xref ref-type="fig" rid="F13">71</xref>); lateral pronotum deeply foveate and rugose at propleural margin; mesopleuron rugose medially with deep foveate groove at precoxal sulcus</td><td rowspan="1" colspan="1">
                    <bold><italic><tp:taxon-name><tp:taxon-name-part taxon-name-part-type="genus" reg="Leptodrepana">L.</tp:taxon-name-part> <tp:taxon-name-part taxon-name-part-type="species" reg="pamelabbas">pamelabbas</tp:taxon-name-part></tp:taxon-name></italic> sp. n.</bold>
                  </td></tr><tr><td rowspan="1" colspan="1">–</td><td rowspan="1" colspan="1">In dorsal view, carapace apex sloping so that points appear planar in dorsal view and not protruding or a protruding flange visible (Fig. <xref ref-type="fig" rid="F1">6</xref>), in posterior view apex strongly arched (Fig. <xref ref-type="fig" rid="F1">4</xref>); lateral pronotum foveolate and smooth at propleural margin; mesopleuron punctate to foveolate at and posterior to precoxal sulcus, medially with small circular shiny impunctate area</td><td rowspan="1" colspan="1">
                    <bold><italic><tp:taxon-name><tp:taxon-name-part taxon-name-part-type="genus" reg="Leptodrepana">L.</tp:taxon-name-part> <tp:taxon-name-part taxon-name-part-type="species" reg="alexisae">alexisae</tp:taxon-name-part></tp:taxon-name></italic> sp. n.</bold>
                  </td></tr><!--PageBreak--><tr><td rowspan="1" colspan="1">18</td><td rowspan="1" colspan="1">Mesopleuron medially shiny and impunctate; lateral propleural margin of pronotum shiny and impunctate; legs yellow (Fig. <xref ref-type="fig" rid="F8">40</xref>)</td><td rowspan="1" colspan="1">
                    <bold><italic><tp:taxon-name><tp:taxon-name-part taxon-name-part-type="genus" reg="Leptodrepana">L.</tp:taxon-name-part> <tp:taxon-name-part taxon-name-part-type="species" reg="hansoni">hansoni</tp:taxon-name-part></tp:taxon-name></italic> sp. n.</bold>
                  </td></tr><tr><td rowspan="1" colspan="1">–</td><td rowspan="1" colspan="1">Not with above combination of characters; mesopleuron medially foveate and/or rugose; lateral propleural margin rugose; legs variable</td><td rowspan="1" colspan="1">
                    <bold>19</bold>
                  </td></tr><tr><td rowspan="1" colspan="1">19</td><td rowspan="1" colspan="1">Carapace brownish black with basal third yellowish white in distinctive bi-lobed pattern (Fig. <xref ref-type="fig" rid="F9">51</xref>); small, less than 2.5 mm; in lateral view carapace at the most 3× as long as wide (Fig. <xref ref-type="fig" rid="F9">50</xref>); legs generally uniform yellow in color, sometimes hind tibia bearing faint basal band; antennae often dilated medially</td><td rowspan="1" colspan="1">
                    <bold><italic><tp:taxon-name><tp:taxon-name-part taxon-name-part-type="genus" reg="Leptodrepana">L.</tp:taxon-name-part> <tp:taxon-name-part taxon-name-part-type="species" reg="kimbrellae">kimbrellae</tp:taxon-name-part></tp:taxon-name></italic> sp. n.</bold>
                  </td></tr><tr><td rowspan="1" colspan="1">–</td><td rowspan="1" colspan="1">Carapace without distinctive bi-lobed pattern although basal quarter often with cream patches laterally below dorsal carinae (Fig. <xref ref-type="fig" rid="F7">39</xref>); body robust, more than 3.0 mm; in lateral view carapace more than 3.5× as long as wide (Fig. <xref ref-type="fig" rid="F7">38</xref>); hind and fore coxae brown, meso coxae white or yellowish white, femur and tibia of all legs dark brown with narrow white basal bands; antennae not dilated medially</td><td rowspan="1" colspan="1">
                    <bold><italic><tp:taxon-name><tp:taxon-name-part taxon-name-part-type="genus" reg="Leptodrepana">L.</tp:taxon-name-part> <tp:taxon-name-part taxon-name-part-type="species" reg="gauldilox">gauldilox</tp:taxon-name-part></tp:taxon-name></italic> sp. n.</bold>
                  </td></tr><tr><td rowspan="1" colspan="1">20</td><td rowspan="1" colspan="1">Mesosoma orange or burnt orange but uniform in color (Fig. <xref ref-type="fig" rid="F17">87</xref>); medially corrugated area of mesoscutum arranged in distinct parallel rows; scutellar disc very flat; carapace often with cream patches baso-laterally below dorsal carinae (Fig. <xref ref-type="fig" rid="F17">91</xref>)</td><td rowspan="1" colspan="1">
                    <bold><italic><tp:taxon-name><tp:taxon-name-part taxon-name-part-type="genus" reg="Leptodrepana">L.</tp:taxon-name-part> <tp:taxon-name-part taxon-name-part-type="species" reg="scottshawi">scottshawi</tp:taxon-name-part></tp:taxon-name></italic> sp. n.</bold>
                  </td></tr><tr><td rowspan="1" colspan="1">–</td><td rowspan="1" colspan="1">Mesosoma either brown with orange and black patches or orange with black areas; medially corrugated surface area not arranged in distinct parallel rows; scutellar disc slightly convex; if carapace with yellowish white markings then patch is medial and not lateral below dorsal carinae</td><td rowspan="1" colspan="1">
                    <bold>21</bold>
                  </td></tr><tr><td rowspan="1" colspan="1">21</td><td rowspan="1" colspan="1">Body size small, less than 2.5 mm; body mostly dark brown but mottled appearing lighter or darker in some areas (Fig. <xref ref-type="fig" rid="F18">92</xref>); mesoscutum with square orange patch medially; scutellar disc always darker than surrounding anterior scutellar depression; mesopleuron shiny and weakly punctate medially with deep regularly foveate band at precoxal sulcus</td><td rowspan="1" colspan="1">
                    <bold><italic><tp:taxon-name><tp:taxon-name-part taxon-name-part-type="genus" reg="Leptodrepana">L.</tp:taxon-name-part> <tp:taxon-name-part taxon-name-part-type="species" reg="shriekae">shriekae</tp:taxon-name-part></tp:taxon-name></italic> sp. n.</bold>
                  </td></tr><tr><td rowspan="1" colspan="1">–</td><td rowspan="1" colspan="1">Body size robust, greater than 2.5 mm, mesosoma mostly orange with black patches; mesoscutum with no orange patch medially; scutellar disc same color as surrounding scutellar depression; mesopleuron variable</td><td rowspan="1" colspan="1">
                    <bold>22</bold>
                  </td></tr><tr><td rowspan="1" colspan="1">22</td><td rowspan="1" colspan="1">Penultimate flagellomere almost as long as ultimate flagellomere and length greater than width; carapace entirely brownish black (Fig. <xref ref-type="fig" rid="F22">112</xref>)</td><td rowspan="1" colspan="1">
                    <bold><italic><tp:taxon-name><tp:taxon-name-part taxon-name-part-type="genus" reg="Leptodrepana">L.</tp:taxon-name-part> <tp:taxon-name-part taxon-name-part-type="species" reg="stasia">stasia</tp:taxon-name-part></tp:taxon-name></italic> sp. n.</bold>
                  </td></tr><tr><td rowspan="1" colspan="1">–</td><td rowspan="1" colspan="1">Penultimate flagellomere approximately half the length of ultimate flagellomere and length equal to width; carapace variable</td><td rowspan="1" colspan="1">
                    <bold>23</bold>
                  </td></tr><tr><td rowspan="1" colspan="1">23</td><td rowspan="1" colspan="1">Carapace apex with tubercles widely separated (Figs <xref ref-type="fig" rid="F12">64</xref>, <xref ref-type="fig" rid="F12">66</xref>); carapace black with medial yellowish orange oval or diamond shaped patch running almost length of carapace; face rugulose-punctate; mesopleuron medially shiny and weakly punctate with shallow foveate band at precoxal sulcus; antennae uniformly brown</td><td rowspan="1" colspan="1">
                    <bold><italic><tp:taxon-name><tp:taxon-name-part taxon-name-part-type="genus" reg="Leptodrepana">L.</tp:taxon-name-part> <tp:taxon-name-part taxon-name-part-type="species" reg="ninae">ninae</tp:taxon-name-part></tp:taxon-name></italic> sp. n.</bold>
                  </td></tr><tr><td rowspan="1" colspan="1">–</td><td rowspan="1" colspan="1">Carapace apex with tubercles narrowly separated (Figs <xref ref-type="fig" rid="F4">21</xref>, <xref ref-type="fig" rid="F4">23</xref>); carapace black with basal yellowish white “cape” (Fig. <xref ref-type="fig" rid="F4">23</xref>); face coarsely rugulose-punctate; mesopleuron foveate with slightly larger pits forming band at precoxal sulcus; antennae generally yellowish brown basally</td><td rowspan="1" colspan="1">
                    <bold><italic><tp:taxon-name><tp:taxon-name-part taxon-name-part-type="genus" reg="Leptodrepana">L.</tp:taxon-name-part> <tp:taxon-name-part taxon-name-part-type="species" reg="conleyae">conleyae</tp:taxon-name-part></tp:taxon-name></italic> sp. n.</bold>
                  </td></tr><!--PageBreak--></tbody></table></table-wrap></tp:treatment-sec><tp:treatment-sec><!--Section generated to contain objects referenced in tp:taxon-treatment.--><fig id="F3" position="float" orientation="portrait"><label>Figures 14–18.</label><caption><p>
                <italic><tp:taxon-name><tp:taxon-name-part taxon-name-part-type="genus" reg="Leptodrepana">Leptodrepana</tp:taxon-name-part> <tp:taxon-name-part taxon-name-part-type="species" reg="conda">conda</tp:taxon-name-part></tp:taxon-name></italic>. <bold>14</bold> Female habitus in lateral view <bold>15</bold> female habitus in dorsal view <bold>16</bold> metasoma in dorso-posterior view terminating rounded <bold>17</bold> metasoma in lateral view <bold>18</bold> metasoma in dorsal view.</p></caption><graphic xmlns:xlink="http://www.w3.org/1999/xlink" xlink:href="zookeys-750-059-g003.jpg" position="float" orientation="portrait" xlink:type="simple" id="oo_196873.jpg"/></fig><fig id="F5" position="float" orientation="portrait"><label>Figures 24–28.</label><caption><p>
                <italic><tp:taxon-name><tp:taxon-name-part taxon-name-part-type="genus" reg="Leptodrepana">Leptodrepana</tp:taxon-name-part> <tp:taxon-name-part taxon-name-part-type="species" reg="demeter">demeter</tp:taxon-name-part></tp:taxon-name></italic>. <bold>24</bold> Female habitus in lateral view <bold>25</bold> female habitus in dorsal view <bold>26</bold> metasoma in dorso-posterior view terminating rounded <bold>27</bold> metasoma in lateral view <bold>28</bold> metasoma in dorsal view.</p></caption><graphic xmlns:xlink="http://www.w3.org/1999/xlink" xlink:href="zookeys-750-059-g005.jpg" position="float" orientation="portrait" xlink:type="simple" id="oo_196875.jpg"/></fig><fig id="F6" position="float" orientation="portrait"><label>Figures 29–33.</label><caption><p>
                <italic><tp:taxon-name><tp:taxon-name-part taxon-name-part-type="genus" reg="Leptodrepana">Leptodrepana</tp:taxon-name-part> <tp:taxon-name-part taxon-name-part-type="species" reg="eckerti">eckerti</tp:taxon-name-part></tp:taxon-name></italic>. <bold>29</bold> Female habitus in lateral view <bold>30</bold> female habitus in dorsal view <bold>31</bold> metasoma in dorso-posterior view displaying a ventral, median depression <bold>32</bold> metasoma in lateral view <bold>33</bold> metasoma in dorsal view.</p></caption><graphic xmlns:xlink="http://www.w3.org/1999/xlink" xlink:href="zookeys-750-059-g006.jpg" position="float" orientation="portrait" xlink:type="simple" id="oo_196876.jpg"/></fig><fig id="F11" position="float" orientation="portrait"><label>Figures 57–61.</label><caption><p>
                <italic><tp:taxon-name><tp:taxon-name-part taxon-name-part-type="genus" reg="Leptodrepana">Leptodrepana</tp:taxon-name-part> <tp:taxon-name-part taxon-name-part-type="species" reg="munjuanae">munjuanae</tp:taxon-name-part></tp:taxon-name></italic>. <bold>57</bold> Female habitus in lateral view <bold>58</bold> female habitus in dorsal view <bold>59</bold> metasoma in dorso-posterior view terminating truncated <bold>60</bold> metasoma in lateral view <bold>61</bold> metasoma in dorsal view.</p></caption><graphic xmlns:xlink="http://www.w3.org/1999/xlink" xlink:href="zookeys-750-059-g011.jpg" position="float" orientation="portrait" xlink:type="simple" id="oo_196881.jpg"/></fig><fig id="F15" position="float" orientation="portrait"><label>Figures 77–81.</label><caption><p>
                <italic><tp:taxon-name><tp:taxon-name-part taxon-name-part-type="genus" reg="Leptodrepana">Leptodrepana</tp:taxon-name-part> <tp:taxon-name-part taxon-name-part-type="species" reg="rosanadana">rosanadana</tp:taxon-name-part></tp:taxon-name></italic>. <bold>77</bold> Female habitus in lateral view <bold>78</bold> female habitus in dorsal view <bold>79</bold> metasoma in dorso-posterior view with a small, median, ventral depression <bold>80</bold> metasoma in lateral view <bold>81</bold> metasoma in dorsal view.</p></caption><graphic xmlns:xlink="http://www.w3.org/1999/xlink" xlink:href="zookeys-750-059-g015.jpg" position="float" orientation="portrait" xlink:type="simple" id="oo_196885.jpg"/></fig><fig id="F24" position="float" orientation="portrait"><label>Figures 121–125.</label><caption><p>
                <italic><tp:taxon-name><tp:taxon-name-part taxon-name-part-type="genus" reg="Leptodrepana">Leptodrepana</tp:taxon-name-part> <tp:taxon-name-part taxon-name-part-type="species" reg="thema">thema</tp:taxon-name-part></tp:taxon-name></italic>. <bold>121</bold> Female habitus in lateral view <bold>122</bold> female habitus in dorsal view <bold>123</bold> metasoma in dorso-posterior view terminating rounded <bold>124</bold> metasoma in lateral view <bold>125</bold> metasoma in dorsal view.</p></caption><graphic xmlns:xlink="http://www.w3.org/1999/xlink" xlink:href="zookeys-750-059-g024.jpg" position="float" orientation="portrait" xlink:type="simple" id="oo_196894.jpg"/></fig><fig id="F21" position="float" orientation="portrait"><label>Figures 107–111.</label><caption><p>
                <italic><tp:taxon-name><tp:taxon-name-part taxon-name-part-type="genus" reg="Leptodrepana">Leptodrepana</tp:taxon-name-part> <tp:taxon-name-part taxon-name-part-type="species" reg="soussanae">soussanae</tp:taxon-name-part></tp:taxon-name></italic>. <bold>107</bold> Female habitus in lateral view <bold>108</bold> female habitus in dorsal view <bold>109</bold> metasoma in dorso-posterior view with a couple of terminal projections <bold>110</bold> metasoma in lateral view <bold>111</bold> metasoma in dorsal view.</p></caption><graphic xmlns:xlink="http://www.w3.org/1999/xlink" xlink:href="zookeys-750-059-g021.jpg" position="float" orientation="portrait" xlink:type="simple" id="oo_196891.jpg"/></fig><fig id="F2" position="float" orientation="portrait"><label>Figures 7–13.</label><caption><p>
                <italic><tp:taxon-name><tp:taxon-name-part taxon-name-part-type="genus" reg="Leptodrepana">Leptodrepana</tp:taxon-name-part> <tp:taxon-name-part taxon-name-part-type="species" reg="atalanta">atalanta</tp:taxon-name-part></tp:taxon-name></italic>. <bold>7</bold> Female habitus in lateral view <bold>8</bold> male habitus in lateral view <bold>9</bold> female habitus in dorsal view <bold>10</bold> metasoma in dorso-posterior view displaying a pointing end <bold>11</bold> metasoma in dorso-posterior view displaying a truncated end <bold>12</bold> metasoma in lateral view <bold>13</bold> metasoma in dorsal view.</p></caption><graphic xmlns:xlink="http://www.w3.org/1999/xlink" xlink:href="zookeys-750-059-g002.jpg" position="float" orientation="portrait" xlink:type="simple" id="oo_196872.jpg"/></fig><fig id="F16" position="float" orientation="portrait"><label>Figures 82–86.</label><caption><p>
                <italic><tp:taxon-name><tp:taxon-name-part taxon-name-part-type="genus" reg="Leptodrepana">Leptodrepana</tp:taxon-name-part> <tp:taxon-name-part taxon-name-part-type="species" reg="schuttei">schuttei</tp:taxon-name-part></tp:taxon-name></italic>. <bold>82</bold> Female habitus in lateral view <bold>83</bold> female habitus in dorsal view <bold>84</bold> metasoma in dorso-posterior view with a pointing projection <bold>85</bold> metasoma in lateral view <bold>86</bold> metasoma in dorsal view.</p></caption><graphic xmlns:xlink="http://www.w3.org/1999/xlink" xlink:href="zookeys-750-059-g016.jpg" position="float" orientation="portrait" xlink:type="simple" id="oo_196886.jpg"/></fig><fig id="F19" position="float" orientation="portrait"><label>Figures 97–101.</label><caption><p>
                <italic><tp:taxon-name><tp:taxon-name-part taxon-name-part-type="genus" reg="Leptodrepana">Leptodrepana</tp:taxon-name-part> <tp:taxon-name-part taxon-name-part-type="species" reg="sohailae">sohailae</tp:taxon-name-part></tp:taxon-name></italic>. <bold>97</bold> Female habitus in lateral view <bold>98</bold> female habitus in dorsal view <bold>99</bold> metasoma in dorso-posterior view with a pointing projection <bold>100</bold> metasoma in lateral view <bold>101</bold> metasoma in dorsal view.</p></caption><graphic xmlns:xlink="http://www.w3.org/1999/xlink" xlink:href="zookeys-750-059-g019.jpg" position="float" orientation="portrait" xlink:type="simple" id="oo_196889.jpg"/></fig><fig id="F1" position="float" orientation="portrait"><label>Figures 1–6.</label><caption><p>
                <italic><tp:taxon-name><tp:taxon-name-part taxon-name-part-type="genus" reg="Leptodrepana">Leptodrepana</tp:taxon-name-part> <tp:taxon-name-part taxon-name-part-type="species" reg="alexisae">alexisae</tp:taxon-name-part></tp:taxon-name></italic>. <bold>1</bold> Female habitus in lateral view <bold>2</bold> male habitus in lateral view <bold>3</bold> female habitus in dorsal view <bold>4</bold> metasoma in dorso-posterior view terminating in two rounded endings <bold>5</bold> metasoma in lateral view <bold>6</bold> metasoma in dorsal view.</p></caption><graphic xmlns:xlink="http://www.w3.org/1999/xlink" xlink:href="zookeys-750-059-g001.jpg" position="float" orientation="portrait" xlink:type="simple" id="oo_196871.jpg"/></fig><fig id="F4" position="float" orientation="portrait"><label>Figures 19–23.</label><caption><p>
                <italic><tp:taxon-name><tp:taxon-name-part taxon-name-part-type="genus" reg="Leptodrepana">Leptodrepana</tp:taxon-name-part> <tp:taxon-name-part taxon-name-part-type="species" reg="conleyae">conleyae</tp:taxon-name-part></tp:taxon-name></italic>. <bold>19</bold> Female habitus in lateral view <bold>20</bold> female habitus in dorsal view <bold>21</bold> metasoma in dorso-posterior view terminating in two pointing endings <bold>22</bold> metasoma in lateral view <bold>23</bold> metasoma in dorsal view.</p></caption><graphic xmlns:xlink="http://www.w3.org/1999/xlink" xlink:href="zookeys-750-059-g004.jpg" position="float" orientation="portrait" xlink:type="simple" id="oo_196874.jpg"/></fig><fig id="F8" position="float" orientation="portrait"><label>Figures 40–45.</label><caption><p>
                <italic><tp:taxon-name><tp:taxon-name-part taxon-name-part-type="genus" reg="Leptodrepana">Leptodrepana</tp:taxon-name-part> <tp:taxon-name-part taxon-name-part-type="species" reg="hansoni">hansoni</tp:taxon-name-part></tp:taxon-name></italic>. <bold>40</bold> Female habitus in lateral view <bold>41</bold> male habitus in lateral view <bold>42</bold> female habitus in dorsal view <bold>43</bold> metasoma in dorso-posterior view with a couple of pointing projections <bold>44</bold> metasoma in lateral view <bold>45</bold> metasoma in dorsal view.</p></caption><graphic xmlns:xlink="http://www.w3.org/1999/xlink" xlink:href="zookeys-750-059-g008.jpg" position="float" orientation="portrait" xlink:type="simple" id="oo_196878.jpg"/></fig><fig id="F13" position="float" orientation="portrait"><label>Figures 67–71.</label><caption><p>
                <italic><tp:taxon-name><tp:taxon-name-part taxon-name-part-type="genus" reg="Leptodrepana">Leptodrepana</tp:taxon-name-part> <tp:taxon-name-part taxon-name-part-type="species" reg="pamelabbas">pamelabbas</tp:taxon-name-part></tp:taxon-name></italic>. <bold>67</bold> Female habitus in lateral view <bold>68</bold> female head and mesoscutum in dorsal view <bold>69</bold> metasoma in dorsal view <bold>70</bold> metasoma in lateral view <bold>71</bold> metasoma in dorso-posterior view with a couple of rounded projections.</p></caption><graphic xmlns:xlink="http://www.w3.org/1999/xlink" xlink:href="zookeys-750-059-g013.jpg" position="float" orientation="portrait" xlink:type="simple" id="oo_196883.jpg"/></fig><fig id="F10" position="float" orientation="portrait"><label>Figures 52–56.</label><caption><p>
                <italic><tp:taxon-name><tp:taxon-name-part taxon-name-part-type="genus" reg="Leptodrepana">Leptodrepana</tp:taxon-name-part> <tp:taxon-name-part taxon-name-part-type="species" reg="lorenae">lorenae</tp:taxon-name-part></tp:taxon-name></italic>. <bold>52</bold> Female habitus in lateral view <bold>53</bold> female habitus in dorsal view <bold>54</bold> metasoma in dorso-posterior view terminating truncated <bold>55</bold> metasoma in lateral view <bold>56</bold> metasoma in dorsal view.</p></caption><graphic xmlns:xlink="http://www.w3.org/1999/xlink" xlink:href="zookeys-750-059-g010.jpg" position="float" orientation="portrait" xlink:type="simple" id="oo_196880.jpg"/></fig><fig id="F14" position="float" orientation="portrait"><label>Figures 72–76.</label><caption><p>
                <italic><tp:taxon-name><tp:taxon-name-part taxon-name-part-type="genus" reg="Leptodrepana">Leptodrepana</tp:taxon-name-part> <tp:taxon-name-part taxon-name-part-type="species" reg="ronnae">ronnae</tp:taxon-name-part></tp:taxon-name></italic>. <bold>72</bold> Female habitus in lateral view <bold>73</bold> female head and mesoscutum in dorsal view <bold>74</bold> metasoma in dorsal view <bold>75</bold> metasoma in lateral view <bold>76</bold> metasoma in dorso-posterior view terminating truncated.</p></caption><graphic xmlns:xlink="http://www.w3.org/1999/xlink" xlink:href="zookeys-750-059-g014.jpg" position="float" orientation="portrait" xlink:type="simple" id="oo_196884.jpg"/></fig><fig id="F23" position="float" orientation="portrait"><label>Figures 116–120.</label><caption><p>
                <italic><tp:taxon-name><tp:taxon-name-part taxon-name-part-type="genus" reg="Leptodrepana">Leptodrepana</tp:taxon-name-part> <tp:taxon-name-part taxon-name-part-type="species" reg="strategeri">strategeri</tp:taxon-name-part></tp:taxon-name></italic>. <bold>116</bold> Female habitus in lateral view <bold>117</bold> female habitus in dorsal view <bold>118</bold> metasoma in dorso-posterior view terminating truncated <bold>119</bold> metasoma in lateral view <bold>120</bold> metasoma in dorsal view.</p></caption><graphic xmlns:xlink="http://www.w3.org/1999/xlink" xlink:href="zookeys-750-059-g023.jpg" position="float" orientation="portrait" xlink:type="simple" id="oo_196893.jpg"/></fig><fig id="F25" position="float" orientation="portrait"><label>Figures 126–128.</label><caption><p>Wing color patterns in <italic><tp:taxon-name><tp:taxon-name-part taxon-name-part-type="genus" reg="Leptodrepana">Leptodrepana</tp:taxon-name-part></tp:taxon-name></italic>. <bold>126</bold> <italic><tp:taxon-name><tp:taxon-name-part taxon-name-part-type="genus" reg="Leptodrepana">Leptodrepana</tp:taxon-name-part> <tp:taxon-name-part taxon-name-part-type="species" reg="alexisae">alexisae</tp:taxon-name-part></tp:taxon-name></italic>. <bold>127</bold> <italic><tp:taxon-name><tp:taxon-name-part taxon-name-part-type="genus" reg="Leptodrepana">Leptodrepana</tp:taxon-name-part> <tp:taxon-name-part taxon-name-part-type="species" reg="rosanadana">rosanadana</tp:taxon-name-part></tp:taxon-name></italic>. <bold>128</bold> <italic><tp:taxon-name><tp:taxon-name-part taxon-name-part-type="genus" reg="Leptodrepana">Leptodrepana</tp:taxon-name-part> <tp:taxon-name-part taxon-name-part-type="species" reg="sorayae">sorayae</tp:taxon-name-part></tp:taxon-name></italic>.</p></caption><graphic xmlns:xlink="http://www.w3.org/1999/xlink" xlink:href="zookeys-750-059-g025.jpg" position="float" orientation="portrait" xlink:type="simple" id="oo_196895.jpg"/></fig><fig id="F20" position="float" orientation="portrait"><label>Figures 102–106.</label><caption><p>
                <italic><tp:taxon-name><tp:taxon-name-part taxon-name-part-type="genus" reg="Leptodrepana">Leptodrepana</tp:taxon-name-part> <tp:taxon-name-part taxon-name-part-type="species" reg="sorayae">sorayae</tp:taxon-name-part></tp:taxon-name></italic>. <bold>102</bold> Female habitus in lateral view <bold>103</bold> female habitus in dorsal view <bold>104</bold> metasoma in dorso-posterior view with a couple of terminal projections <bold>105</bold> metasoma in lateral view <bold>106</bold> metasoma in dorsal view.</p></caption><graphic xmlns:xlink="http://www.w3.org/1999/xlink" xlink:href="zookeys-750-059-g020.jpg" position="float" orientation="portrait" xlink:type="simple" id="oo_196890.jpg"/></fig><fig id="F7" position="float" orientation="portrait"><label>Figures 34–39.</label><caption><p>
                <italic><tp:taxon-name><tp:taxon-name-part taxon-name-part-type="genus" reg="Leptodrepana">Leptodrepana</tp:taxon-name-part> <tp:taxon-name-part taxon-name-part-type="species" reg="gauldilox">gauldilox</tp:taxon-name-part></tp:taxon-name></italic>. <bold>34</bold> Female habitus in lateral view <bold>35</bold> male habitus in lateral view <bold>36</bold> female habitus in dorsal view <bold>37</bold> metasoma in dorso-posterior view with a couple of pointing projections <bold>38</bold> metasoma in lateral view <bold>39</bold> metasoma in dorsal view.</p></caption><graphic xmlns:xlink="http://www.w3.org/1999/xlink" xlink:href="zookeys-750-059-g007.jpg" position="float" orientation="portrait" xlink:type="simple" id="oo_196877.jpg"/></fig><fig id="F9" position="float" orientation="portrait"><label>Figures 46–51.</label><caption><p>
                <italic><tp:taxon-name><tp:taxon-name-part taxon-name-part-type="genus" reg="Leptodrepana">Leptodrepana</tp:taxon-name-part> <tp:taxon-name-part taxon-name-part-type="species" reg="kimbrellae">kimbrellae</tp:taxon-name-part></tp:taxon-name></italic>. <bold>46</bold> Female habitus in lateral view <bold>47</bold> male habitus in lateral view <bold>48</bold> female habitus in dorsal view <bold>49</bold> metasoma in dorso-posterior view with a couple of pointing projections <bold>50</bold> metasoma in lateral view <bold>51</bold> metasoma in dorsal view.</p></caption><graphic xmlns:xlink="http://www.w3.org/1999/xlink" xlink:href="zookeys-750-059-g009.jpg" position="float" orientation="portrait" xlink:type="simple" id="oo_196879.jpg"/></fig><fig id="F12" position="float" orientation="portrait"><label>Figures 62–66.</label><caption><p>
                <italic><tp:taxon-name><tp:taxon-name-part taxon-name-part-type="genus" reg="Leptodrepana">Leptodrepana</tp:taxon-name-part> <tp:taxon-name-part taxon-name-part-type="species" reg="ninae">ninae</tp:taxon-name-part></tp:taxon-name></italic>. <bold>62</bold> Female habitus in lateral view <bold>63</bold> female habitus in dorsal view <bold>64</bold> metasoma in dorso-posterior view with a couple of pointing projections <bold>65</bold> metasoma in lateral view <bold>66</bold> metasoma in dorsal view.</p></caption><graphic xmlns:xlink="http://www.w3.org/1999/xlink" xlink:href="zookeys-750-059-g012.jpg" position="float" orientation="portrait" xlink:type="simple" id="oo_196882.jpg"/></fig><fig id="F17" position="float" orientation="portrait"><label>Figures 87–91.</label><caption><p>
                <italic><tp:taxon-name><tp:taxon-name-part taxon-name-part-type="genus" reg="Leptodrepana">Leptodrepana</tp:taxon-name-part> <tp:taxon-name-part taxon-name-part-type="species" reg="scottshawi">scottshawi</tp:taxon-name-part></tp:taxon-name></italic>. <bold>87</bold> Female habitus in lateral view <bold>88</bold> female habitus in dorsal view <bold>89</bold> metasoma in dorso-posterior view with a couple of pointing projections <bold>90</bold> metasoma in lateral view <bold>91</bold> metasoma in dorsal view.</p></caption><graphic xmlns:xlink="http://www.w3.org/1999/xlink" xlink:href="zookeys-750-059-g017.jpg" position="float" orientation="portrait" xlink:type="simple" id="oo_196887.jpg"/></fig><fig id="F18" position="float" orientation="portrait"><label>Figures 92–96.</label><caption><p>
                <italic><tp:taxon-name><tp:taxon-name-part taxon-name-part-type="genus" reg="Leptodrepana">Leptodrepana</tp:taxon-name-part> <tp:taxon-name-part taxon-name-part-type="species" reg="shriekae">shriekae</tp:taxon-name-part></tp:taxon-name></italic>. <bold>92</bold> Female habitus in lateral view <bold>93</bold> female habitus in dorsal view <bold>94</bold> metasoma in dorso-posterior view with a couple of pointing projections <bold>95</bold> metasoma in lateral view <bold>96</bold> metasoma in dorsal view.</p></caption><graphic xmlns:xlink="http://www.w3.org/1999/xlink" xlink:href="zookeys-750-059-g018.jpg" position="float" orientation="portrait" xlink:type="simple" id="oo_196888.jpg"/></fig><fig id="F22" position="float" orientation="portrait"><label>Figures 112–115.</label><caption><p>
                <italic><tp:taxon-name><tp:taxon-name-part taxon-name-part-type="genus" reg="Leptodrepana">Leptodrepana</tp:taxon-name-part> <tp:taxon-name-part taxon-name-part-type="species" reg="stasia">stasia</tp:taxon-name-part></tp:taxon-name></italic>. <bold>112</bold> Female habitus in lateral view <bold>113</bold> metasoma in lateral view <bold>114</bold> metasoma in dorso-posterior view with a couple of pointing-terminal projections <bold>115</bold> head and mesoscutum in dorsal view.</p></caption><graphic xmlns:xlink="http://www.w3.org/1999/xlink" xlink:href="zookeys-750-059-g022.jpg" position="float" orientation="portrait" xlink:type="simple" id="oo_196892.jpg"/></fig></tp:treatment-sec><ref-list><ref id="B10"><mixed-citation xmlns:xlink="http://www.w3.org/1999/xlink" xlink:type="simple">
          <person-group><name name-style="western"><surname>Shaw</surname><given-names>SR</given-names></name></person-group> (<year>1983</year>) <article-title>A taxonomic study of Nearctic <italic><tp:taxon-name><tp:taxon-name-part taxon-name-part-type="genus">Ascogaster</tp:taxon-name-part></tp:taxon-name></italic> and a description of a new genus <italic><tp:taxon-name><tp:taxon-name-part taxon-name-part-type="genus">Leptodrepana</tp:taxon-name-part></tp:taxon-name></italic> (<tp:taxon-name><tp:taxon-name-part taxon-name-part-type="order">Hymenoptera</tp:taxon-name-part></tp:taxon-name>, <tp:taxon-name><tp:taxon-name-part taxon-name-part-type="family">Braconidae</tp:taxon-name-part></tp:taxon-name>).</article-title> <source>Entomography</source> <volume>2</volume>: <fpage>1</fpage>–<lpage>54</lpage>.</mixed-citation></ref></ref-list></tp:taxon-treatment>
