# Supplementary material for: A taxonomic study of Costa Rican Leptodrepana with the description of twenty-four new species (Hymenoptera, Braconidae, Cheloninae)
Source: Zookeys. 2018 Apr 16;(750):59–130. doi: 10.3897/zookeys.750.23536 (PMC5913189; doi:10.3897/zookeys.750.23536)
Supplement: XML Treatment for Leptodrepana alexisae [file zookeys.750.23536-treatment2.xml]

<!DOCTYPE tp:taxon-treatment
  PUBLIC "-//TaxonX//DTD Taxonomic Treatment Publishing DTD v0 20100105//EN" "tax-treatment-NSO.dtd">
<tp:taxon-treatment xmlns:tp="http://www.plazi.org/taxpub"><tp:treatment-meta><kwd-group><label>Taxon classification</label><kwd><named-content xmlns:xlink="http://www.w3.org/1999/xlink" content-type="kingdom">Animalia</named-content></kwd><kwd><named-content xmlns:xlink="http://www.w3.org/1999/xlink" content-type="order">Hymenoptera</named-content></kwd><kwd><named-content xmlns:xlink="http://www.w3.org/1999/xlink" content-type="family">Braconidae</named-content></kwd></kwd-group><mixed-citation publication-type="journal"><person-group><name><surname>Dadelahi</surname><given-names>Samin D.</given-names></name><name><surname>Shaw</surname><given-names>Scott R.</given-names></name><name><surname>Aguirre</surname><given-names>Helmuth</given-names></name><name><surname>de Almeida</surname><given-names>Luis Felipe V.</given-names></name></person-group><article-title>A taxonomic study of Costa Rican <italic><tp:taxon-name><tp:taxon-name-part taxon-name-part-type="genus" reg="Leptodrepana">Leptodrepana</tp:taxon-name-part></tp:taxon-name></italic> with the description of twenty-four new species (<tp:taxon-name><tp:taxon-name-part taxon-name-part-type="order">Hymenoptera</tp:taxon-name-part></tp:taxon-name>, <tp:taxon-name><tp:taxon-name-part taxon-name-part-type="family">Braconidae</tp:taxon-name-part></tp:taxon-name>, <tp:taxon-name><tp:taxon-name-part taxon-name-part-type="subfamily">Cheloninae</tp:taxon-name-part></tp:taxon-name>)</article-title><source>Zookeys</source><day>16</day><month>4</month><year>2018</year><volume>2018</volume><issue>750</issue><fpage>59</fpage><lpage>130</lpage><pub-id pub-id-type="doi">10.3897/zookeys.750.23536</pub-id></mixed-citation></tp:treatment-meta><tp:nomenclature><tp:taxon-name>
            <tp:taxon-name-part taxon-name-part-type="genus" reg="Leptodrepana">Leptodrepana</tp:taxon-name-part>
            <tp:taxon-name-part taxon-name-part-type="species" reg="alexisae">alexisae</tp:taxon-name-part>
            <object-id xmlns:xlink="http://www.w3.org/1999/xlink" content-type="zoobank" xlink:type="simple">http://zoobank.org/D2205D7C-B5A7-4D57-B008-942F0CF19E95</object-id>
          </tp:taxon-name><tp:taxon-authority>Dadelahi &amp; Shaw</tp:taxon-authority><tp:taxon-status xmlns:xlink="http://www.w3.org/1999/xlink" xlink:type="simple">sp. n.</tp:taxon-status><xref ref-type="fig" rid="F1">Figs 1–6</xref><xref ref-type="fig" rid="F25">, 126</xref></tp:nomenclature><tp:treatment-sec sec-type="diagnosis" id="SECID0ECABG"><title>Diagnosis.</title><p>In dorsal view, the carapace apex of <italic><tp:taxon-name><tp:taxon-name-part taxon-name-part-type="genus" reg="Leptodrepana">L.</tp:taxon-name-part> <tp:taxon-name-part taxon-name-part-type="species" reg="alexisae">alexisae</tp:taxon-name-part></tp:taxon-name></italic> lacks projecting tubercles instead it has a protruding flange (Fig. <xref ref-type="fig" rid="F1">6</xref>); in posterior view, two planar points, either strongly or weakly arched between, are visible (Fig. <xref ref-type="fig" rid="F1">4</xref>). The mesopleuron has a small shiny impunctate area medially with the immediate surrounding area foveolate. The precoxal sulcus appears foveolate. In females, the flagellum is slightly dilated medially. Body mostly brownish black except basal quarter of carapace yellowish white.</p><fig id="F1" position="float" orientation="portrait"><label>Figures 1–6.</label><caption><p>
                <italic><tp:taxon-name><tp:taxon-name-part taxon-name-part-type="genus" reg="Leptodrepana">Leptodrepana</tp:taxon-name-part> <tp:taxon-name-part taxon-name-part-type="species" reg="alexisae">alexisae</tp:taxon-name-part></tp:taxon-name></italic>. <bold>1</bold> Female habitus in lateral view <bold>2</bold> male habitus in lateral view <bold>3</bold> female habitus in dorsal view <bold>4</bold> metasoma in dorso-posterior view terminating in two rounded endings <bold>5</bold> metasoma in lateral view <bold>6</bold> metasoma in dorsal view.</p></caption><graphic xmlns:xlink="http://www.w3.org/1999/xlink" xlink:href="zookeys-750-059-g001.jpg" position="float" orientation="portrait" xlink:type="simple" id="oo_196871.jpg"/></fig></tp:treatment-sec><tp:treatment-sec sec-type="Holotype female" id="SECID0E6BBG"><title>Holotype female.</title><p>
            <abbrev xmlns:xlink="http://www.w3.org/1999/xlink" xlink:title="body length" id="ABBRID0EFCBG" xlink:type="simple">BL</abbrev> 2.07 mm; FWL 2.0 mm; CL 0.96 mm; CW 0.32 mm; CL/CW 3.</p></tp:treatment-sec><tp:treatment-sec sec-type="description" id="SECID0EJCBG"><title>Description.</title><p>
            <italic>Color</italic>. Head brownish black, mandibles yellow, blackish brown apically and basally; palpi yellowish white; antennae brown with scape and pedicel yellowish white; mesosoma brownish black; legs with coxa, trochanter and trochantellus yellowish white, femur and tibia of fore leg yellow, basal half of tibia yellowish white; hind and middle legs similar to fore leg but femur and apical half of tibia dark brown; wings lightly pigmented with darker area below stigma covering apical half of 1<sup>st</sup> submarginal cell and anterior portion of 2<sup>nd</sup> submarginal cell; yellow/brown venation; carapace mostly black, basal quarter yellowish white.</p><p>
            <italic>Head</italic>. <abbrev xmlns:xlink="http://www.w3.org/1999/xlink" xlink:title="Width" id="ABBRID0EZCBG" xlink:type="simple">HW</abbrev> 0.63 mm; <abbrev xmlns:xlink="http://www.w3.org/1999/xlink" xlink:title="Length" id="ABBRID0E4CBG" xlink:type="simple">HL</abbrev> 0.53 mm; <abbrev xmlns:xlink="http://www.w3.org/1999/xlink" xlink:title="Width" id="ABBRID0EBDBG" xlink:type="simple">HW</abbrev>/<abbrev xmlns:xlink="http://www.w3.org/1999/xlink" xlink:title="Length" id="ABBRID0EFDBG" xlink:type="simple">HL</abbrev> 1.19; face, genae, vertex and ocellar triangle rugulose-weakly punctate; frons depressed impunctate with faint median carina; clypeus weakly punctate and apical margin rounded; occipital carina complete.</p><p>
            <italic>Mesosoma</italic>. Pronotum foveolate antero-laterally to weakly punctate at propleural margin; propleuron foveate to weakly areolate-rugose; mesoscutum medially weakly areolate-rugose, not greatly differentiated form mesonotal lobes; notauli indistinct; median and lateral mesonotal lobes foveolate-rugose; scutellar sulcus with 6–8 well-defined depressions, all longer than wide; scutellar disc sculptured similar to mesoscutum; mesopleuron anteriorly rugose foveolate, medially with small shiny impunctate area and remainder foveolate to weakly punctate, foveolate at precoxal sulcus and punctate postero-ventrally; propodeum coarsely areolate-rugose with distinct transverse carina raised into small and roughly equal medial and lateral flanges.</p><p>
            <italic>Metasoma</italic>. Carapace areolate-rugose to shiny and impunctate at apex; in posterior view apex terminates in two planar points weakly arched between; in dorsal view square rounded or truncated flange just visible below rounded carapace dorsum; in lateral view, apex terminates in sloping point below midline.</p><p>
            <bold>Variation of paratype females.</bold> Carapace apex strongly arched in posterior view, in dorsal view square rounded or truncated flange strongly protruding below rounded carapace dorsum; carapace apex with broad squared point in lateral view; mesopleuron foveate at precoxal sulcus; coxae with traces of yellowish brown; <abbrev xmlns:xlink="http://www.w3.org/1999/xlink" xlink:title="Width" id="ABBRID0EVDBG" xlink:type="simple">HW</abbrev> 0.63–0.7 mm; <abbrev xmlns:xlink="http://www.w3.org/1999/xlink" xlink:title="Length" id="ABBRID0EZDBG" xlink:type="simple">HL</abbrev> 0.53–0.6 mm; <abbrev xmlns:xlink="http://www.w3.org/1999/xlink" xlink:title="Width" id="ABBRID0E4DBG" xlink:type="simple">HW</abbrev>/HL1.17–1.19; <abbrev xmlns:xlink="http://www.w3.org/1999/xlink" xlink:title="body length" id="ABBRID0EBEBG" xlink:type="simple">BL</abbrev> 2.07–3.2 mm; FWL 2.0–2.4 mm.; CL 0.96–1.2 mm; CW 0.32–0.4 mm; CL/CW 3.0–3.25.</p><p>
            <bold>Variation of paratype males.</bold> Similar to females except antennae brown with 24 flagellomeres tapering apically; carapace apex not arched in posterior view and no protruding flange visible below rounded dorsum n dorsal view <abbrev xmlns:xlink="http://www.w3.org/1999/xlink" xlink:title="Width" id="ABBRID0EJEBG" xlink:type="simple">HW</abbrev> 0.7 mm; <abbrev xmlns:xlink="http://www.w3.org/1999/xlink" xlink:title="Length" id="ABBRID0ENEBG" xlink:type="simple">HL</abbrev> 0.58 mm; <abbrev xmlns:xlink="http://www.w3.org/1999/xlink" xlink:title="Width" id="ABBRID0EREBG" xlink:type="simple">HW</abbrev>/HL1.21; <abbrev xmlns:xlink="http://www.w3.org/1999/xlink" xlink:title="body length" id="ABBRID0EVEBG" xlink:type="simple">BL</abbrev> 1.8 mm; FWL 1.86 mm.; CL 0.84 mm; CW 0.32 mm; CL/CW 2.62.</p></tp:treatment-sec><tp:treatment-sec sec-type="material" id="SECID0EZEBG"><title>Material examined.</title><p>Holotype female: GUANACASTE, Arenales, W side Volcan Cacao, 900 m, 1988–1989 (no collector listed) [<abbrev xmlns:xlink="http://www.w3.org/1999/xlink" content-type="institution" xlink:title="University of Wyoming Insect Museum, Laramie, Wyoming" id="ABBRID0E6EBG" xlink:type="simple">UWIM</abbrev>]. Paratype data: 1♀, same data except Sotobosque, 1100 m, ii.1989 (I. Gauld); 2♀, 1♂, Est. Mengo, SW Volcan Cacao, 1988–1989; 1♀, PUNTARENAS, R. B. Monteverde, San Luis 1040 m, L-N-250850-449250, xii.1992 (Z. Fuentes) [<abbrev xmlns:xlink="http://www.w3.org/1999/xlink" content-type="institution" xlink:title="Instituto Nacional de Biodiversidad, Santo Domingo de Heredia, Costa Rica" id="ABBRID0EDFBG" xlink:type="simple">INBio</abbrev>, bar code1000-958034].</p></tp:treatment-sec><tp:treatment-sec sec-type="remarks" id="SECID0EHFBG"><title>Remarks.</title><p>
            <italic><tp:taxon-name><tp:taxon-name-part taxon-name-part-type="genus" reg="Leptodrepana">Leptodrepana</tp:taxon-name-part> <tp:taxon-name-part taxon-name-part-type="species" reg="alexisae">alexisae</tp:taxon-name-part></tp:taxon-name></italic> is similar to and may be confused with <italic><tp:taxon-name><tp:taxon-name-part taxon-name-part-type="genus" reg="Leptodrepana">L.</tp:taxon-name-part> <tp:taxon-name-part taxon-name-part-type="species" reg="pamelabbas">pamelabbas</tp:taxon-name-part></tp:taxon-name></italic>. However, the following characters may be used to separate the two species. In dorsal view, the carapace apex of <italic><tp:taxon-name><tp:taxon-name-part taxon-name-part-type="genus" reg="Leptodrepana">L.</tp:taxon-name-part> <tp:taxon-name-part taxon-name-part-type="species" reg="alexisae">alexisae</tp:taxon-name-part></tp:taxon-name></italic> lacks projecting tubercles instead it has a protruding flange (Fig. <xref ref-type="fig" rid="F1">6</xref>). In posterior view, two planar points, either strongly or weakly arched between, are visible (Fig. <xref ref-type="fig" rid="F1">4</xref>). The mesopleuron has a small shiny impunctate area medially with the immediate surrounding area foveolate. The precoxal sulcus appears foveolate. In females, the flagellum is slightly dilated medially. However, in dorsal and posterior views, two small weakly protruding tubercles are visible at the carapace apex of <italic><tp:taxon-name><tp:taxon-name-part taxon-name-part-type="genus" reg="Leptodrepana">L.</tp:taxon-name-part> <tp:taxon-name-part taxon-name-part-type="species" reg="pamelabbas">pamelabbas</tp:taxon-name-part></tp:taxon-name></italic> (Figs <xref ref-type="fig" rid="F13">69</xref>, <xref ref-type="fig" rid="F13">71</xref>). The mesopleuron is medially rugose with wrinkles appearing somewhat parallel. At the precoxal sulcus there is a wide foveate groove. In females, the flagellum is uniform in width.</p></tp:treatment-sec><tp:treatment-sec sec-type="etymology" id="SECID0EJHBG"><title>Etymology.</title><p>This species name is a patronym in honor of a sister of SDD, Alexis Satareh Dadelahi.</p></tp:treatment-sec><tp:treatment-sec><!--Section generated to contain objects referenced in tp:taxon-treatment.--><fig id="F25" position="float" orientation="portrait"><label>Figures 126–128.</label><caption><p>Wing color patterns in <italic><tp:taxon-name><tp:taxon-name-part taxon-name-part-type="genus" reg="Leptodrepana">Leptodrepana</tp:taxon-name-part></tp:taxon-name></italic>. <bold>126</bold> <italic><tp:taxon-name><tp:taxon-name-part taxon-name-part-type="genus" reg="Leptodrepana">Leptodrepana</tp:taxon-name-part> <tp:taxon-name-part taxon-name-part-type="species" reg="alexisae">alexisae</tp:taxon-name-part></tp:taxon-name></italic>. <bold>127</bold> <italic><tp:taxon-name><tp:taxon-name-part taxon-name-part-type="genus" reg="Leptodrepana">Leptodrepana</tp:taxon-name-part> <tp:taxon-name-part taxon-name-part-type="species" reg="rosanadana">rosanadana</tp:taxon-name-part></tp:taxon-name></italic>. <bold>128</bold> <italic><tp:taxon-name><tp:taxon-name-part taxon-name-part-type="genus" reg="Leptodrepana">Leptodrepana</tp:taxon-name-part> <tp:taxon-name-part taxon-name-part-type="species" reg="sorayae">sorayae</tp:taxon-name-part></tp:taxon-name></italic>.</p></caption><graphic xmlns:xlink="http://www.w3.org/1999/xlink" xlink:href="zookeys-750-059-g025.jpg" position="float" orientation="portrait" xlink:type="simple" id="oo_196895.jpg"/></fig><fig id="F13" position="float" orientation="portrait"><label>Figures 67–71.</label><caption><p>
                <italic><tp:taxon-name><tp:taxon-name-part taxon-name-part-type="genus" reg="Leptodrepana">Leptodrepana</tp:taxon-name-part> <tp:taxon-name-part taxon-name-part-type="species" reg="pamelabbas">pamelabbas</tp:taxon-name-part></tp:taxon-name></italic>. <bold>67</bold> Female habitus in lateral view <bold>68</bold> female head and mesoscutum in dorsal view <bold>69</bold> metasoma in dorsal view <bold>70</bold> metasoma in lateral view <bold>71</bold> metasoma in dorso-posterior view with a couple of rounded projections.</p></caption><graphic xmlns:xlink="http://www.w3.org/1999/xlink" xlink:href="zookeys-750-059-g013.jpg" position="float" orientation="portrait" xlink:type="simple" id="oo_196883.jpg"/></fig></tp:treatment-sec></tp:taxon-treatment>
