# Supplementary material for: A taxonomic study of Costa Rican Leptodrepana with the description of twenty-four new species (Hymenoptera, Braconidae, Cheloninae)
Source: Zookeys. 2018 Apr 16;(750):59–130. doi: 10.3897/zookeys.750.23536 (PMC5913189; doi:10.3897/zookeys.750.23536)
Supplement: XML Treatment for Leptodrepana atalanta [file zookeys.750.23536-treatment3.xml]

<!DOCTYPE tp:taxon-treatment
  PUBLIC "-//TaxonX//DTD Taxonomic Treatment Publishing DTD v0 20100105//EN" "tax-treatment-NSO.dtd">
<tp:taxon-treatment xmlns:tp="http://www.plazi.org/taxpub"><tp:treatment-meta><kwd-group><label>Taxon classification</label><kwd><named-content xmlns:xlink="http://www.w3.org/1999/xlink" content-type="kingdom">Animalia</named-content></kwd><kwd><named-content xmlns:xlink="http://www.w3.org/1999/xlink" content-type="order">Hymenoptera</named-content></kwd><kwd><named-content xmlns:xlink="http://www.w3.org/1999/xlink" content-type="family">Braconidae</named-content></kwd></kwd-group><mixed-citation publication-type="journal"><person-group><name><surname>Dadelahi</surname><given-names>Samin D.</given-names></name><name><surname>Shaw</surname><given-names>Scott R.</given-names></name><name><surname>Aguirre</surname><given-names>Helmuth</given-names></name><name><surname>de Almeida</surname><given-names>Luis Felipe V.</given-names></name></person-group><article-title>A taxonomic study of Costa Rican <italic><tp:taxon-name><tp:taxon-name-part taxon-name-part-type="genus" reg="Leptodrepana">Leptodrepana</tp:taxon-name-part></tp:taxon-name></italic> with the description of twenty-four new species (<tp:taxon-name><tp:taxon-name-part taxon-name-part-type="order">Hymenoptera</tp:taxon-name-part></tp:taxon-name>, <tp:taxon-name><tp:taxon-name-part taxon-name-part-type="family">Braconidae</tp:taxon-name-part></tp:taxon-name>, <tp:taxon-name><tp:taxon-name-part taxon-name-part-type="subfamily">Cheloninae</tp:taxon-name-part></tp:taxon-name>)</article-title><source>Zookeys</source><day>16</day><month>4</month><year>2018</year><volume>2018</volume><issue>750</issue><fpage>59</fpage><lpage>130</lpage><pub-id pub-id-type="doi">10.3897/zookeys.750.23536</pub-id></mixed-citation></tp:treatment-meta><tp:nomenclature><tp:taxon-name>
            <tp:taxon-name-part taxon-name-part-type="genus" reg="Leptodrepana">Leptodrepana</tp:taxon-name-part>
            <tp:taxon-name-part taxon-name-part-type="species" reg="atalanta">atalanta</tp:taxon-name-part>
            <object-id xmlns:xlink="http://www.w3.org/1999/xlink" content-type="zoobank" xlink:type="simple">http://zoobank.org/B86499A0-E4BC-4B94-9B2E-1480614F86C8</object-id>
          </tp:taxon-name><tp:taxon-authority>Dadelahi &amp; Shaw</tp:taxon-authority><tp:taxon-status xmlns:xlink="http://www.w3.org/1999/xlink" xlink:type="simple">sp. n.</tp:taxon-status><xref ref-type="fig" rid="F2">Figs 7–13</xref><!--PageBreak--><!--PageBreak--></tp:nomenclature><tp:treatment-sec sec-type="diagnosis" id="SECID0E4IBG"><title>Diagnosis.</title><p>The carapace apex terminates in a single point; carapace black with yellowish white area baso-medially covering dorsal carinae. A wide shallow notauli and a wide band at precoxal sulcus formed by at least two shallow foveate grooves. The mesopleuron and propodeum are entirely orange, and the baso-median patch of yellowish white on the carapace does not extend to the lateral margins of the carapace.</p><fig id="F2" position="float" orientation="portrait"><label>Figures 7–13.</label><caption><p>
                <italic><tp:taxon-name><tp:taxon-name-part taxon-name-part-type="genus" reg="Leptodrepana">Leptodrepana</tp:taxon-name-part> <tp:taxon-name-part taxon-name-part-type="species" reg="atalanta">atalanta</tp:taxon-name-part></tp:taxon-name></italic>. <bold>7</bold> Female habitus in lateral view <bold>8</bold> male habitus in lateral view <bold>9</bold> female habitus in dorsal view <bold>10</bold> metasoma in dorso-posterior view displaying a pointing end <bold>11</bold> metasoma in dorso-posterior view displaying a truncated end <bold>12</bold> metasoma in lateral view <bold>13</bold> metasoma in dorsal view.</p></caption><graphic xmlns:xlink="http://www.w3.org/1999/xlink" xlink:href="zookeys-750-059-g002.jpg" position="float" orientation="portrait" xlink:type="simple" id="oo_196872.jpg"/></fig></tp:treatment-sec><tp:treatment-sec sec-type="Holotype female" id="SECID0EIKBG"><title>Holotype female.</title><p>
            <abbrev xmlns:xlink="http://www.w3.org/1999/xlink" xlink:title="body length" id="ABBRID0EOKBG" xlink:type="simple">BL</abbrev> 3 mm; FWL 2.26 mm; CL 1.36 mm; CW 0.36 mm; CL/CW 3.7.</p></tp:treatment-sec><tp:treatment-sec sec-type="description" id="SECID0ESKBG"><title>Description.</title><p>
            <italic>Color</italic>. Head black/brown, mandibles mostly yellowish brown but black/brown basally and apically; palpi yellowish white; antennae brown except scape, pedicel and first flagellomere (basal) yellowish white; mesosoma orange; legs mostly yellow, hind leg with brown areas apically on coxa and femur and white patch laterally on femur, tibia with distinct pattern: linear white ellipse ringed in brown visible dorsally running most of tibial length; wings suffused with light yellow/brown pigmentation except a small linear obfuscate area perpendicular to base of stigma in first discal cell; venation brown but veins 1M, RS+Ma, 2RS and 2M yellow or light brown; carapace black with yellowish white area baso-medially covering dorsal carinae.</p><!--PageBreak--><!--PageBreak--><p>
            <italic>Head</italic>. <abbrev xmlns:xlink="http://www.w3.org/1999/xlink" xlink:title="Width" id="ABBRID0EALBG" xlink:type="simple">HW</abbrev> 0.9 mm; <abbrev xmlns:xlink="http://www.w3.org/1999/xlink" xlink:title="Length" id="ABBRID0EELBG" xlink:type="simple">HL</abbrev> 0.78 mm; <abbrev xmlns:xlink="http://www.w3.org/1999/xlink" xlink:title="Width" id="ABBRID0EILBG" xlink:type="simple">HW</abbrev>/<abbrev xmlns:xlink="http://www.w3.org/1999/xlink" xlink:title="Length" id="ABBRID0EMLBG" xlink:type="simple">HL</abbrev> 1.15; Face, genae, vertex and ocellar triangle rugulose-punctate; frons depressed, coarsely punctate with fine parallel lineation transverse to median carinae; clypeus weakly punctate and apical margin rounded; occipital carina complete.</p><p>
            <italic>Mesosoma</italic>. Pronotum foveate antero-laterally to weakly areolate-rugose postero-laterally; propleuron weakly areolate-rugose; mesoscutum medially with irregular parallel pitted grooves between notauli; notauli wide and shallow anteriorly; mesonotal lobes granulate-punctate; scutellar sulcus with 5 well-defined depressions, all longer than wide; scutellar disc punctate; mesopleuron anteriorly rugose and remainder deeply foveate especially at and posterior to precoxal sulcus; propodeum coarsely areolate-rugose with distinct transverse carina raised into small roughly equal medial and lateral flanges.</p><p>
            <italic>Metasoma</italic>. Carapace areolate-rugose basally graduating to coarsely rugulose-punctate at apex; apex terminating in single small point visible in dorsal and lateral views.</p><p>
            <bold>Variation of paratype females.</bold> Color: carapace with baso-medial yellowish white area not present, greatly reduced to two patches discrete to dorsal carinae or prominent covering basal half of carapace. Head: frons greatly depressed and rugose-punctate. Mesopleuron deeply foveate forming a wide pitted groove at precoxal sulcus; carapace apex rounded. <abbrev xmlns:xlink="http://www.w3.org/1999/xlink" xlink:title="Width" id="ABBRID0E3LBG" xlink:type="simple">HW</abbrev> 0.78–1 mm; <abbrev xmlns:xlink="http://www.w3.org/1999/xlink" xlink:title="Length" id="ABBRID0EAMBG" xlink:type="simple">HL</abbrev> 0.65–0.88 mm; <abbrev xmlns:xlink="http://www.w3.org/1999/xlink" xlink:title="Width" id="ABBRID0EEMBG" xlink:type="simple">HW</abbrev>/<abbrev xmlns:xlink="http://www.w3.org/1999/xlink" xlink:title="Length" id="ABBRID0EIMBG" xlink:type="simple">HL</abbrev> 1.14–1.2; <abbrev xmlns:xlink="http://www.w3.org/1999/xlink" xlink:title="body length" id="ABBRID0EMMBG" xlink:type="simple">BL</abbrev> 2.4–3.3 mm; FWL 1.86–3 mm; CL 1.12–1.6 mm; CW 0.32–0.44 mm; CL/CW 3–3.7.</p><p>
            <bold>Variation of paratype males.</bold> Similar to females except antennae with 25–26 flagellomeres tapering apically; ventral cavity distal carapace apex.</p></tp:treatment-sec><tp:treatment-sec sec-type="material" id="SECID0EUMBG"><title>Material examined.</title><p>Holotype female: PUNTARENAS, Golfo Dulce 3 km SW Rincon, 10 m, iii–v.1989. (P. Hanson) [<abbrev xmlns:xlink="http://www.w3.org/1999/xlink" content-type="institution" xlink:title="University of Wyoming Insect Museum, Laramie, Wyoming" id="ABBRID0E1MBG" xlink:type="simple">UWIM</abbrev>]. Paratype females: 2♀♀, GUANACASTE, Est. Pitilla, 9 km S Santa Cecilia 700 m, iv.1989 (I. Gauld); 1♀, same data except ix.1988 (I. Gauld); 1♀, same province except Arenal W side Volcan Cacao, 900 m 1988–1989; 1♀, HEREDIA, Puerto Viejo OTS, La Selva, 100 m, iv.1991; 1♀, same province Chilamate 75 m, v.1989; 1♀, same data as holotype; 1♀, same data as holotype except xii.1989–iii.1990; 3♀, same data as holotype except iii–v.1989; 1♀, same data as holotype except iii.1993; 2♀, same data as holotype except 24 km W Piedras Blancas, 200 m, vi–viii.1989; 2♂, same data except xii.1989–iii.1990; 1♂, same data except 15 km W Piedras Blancas, 100 m, xii.1990; 3♀, same province, Rd. to Rincon, 24 km W Pan. Amer. Hwy, 200 m, iii–v.1989 (P. Hanson &amp; I. Gauld); 2♀, same province, Pen. Osa, 8 km S Rio Rincon, Coopemarti, 30 m, ii.1991; 3♀, same data except 23 km N Pto. Jimenez, La Palma, in large trees, 10 m, viii–ix.1991; 1♀, same province, P. N. Corcovado, Est. Sirena, 50 m, iv–viii.1989; 1♀, same data except 0–100 m, iii.1991 (G. Fonseca) L-S-270500,508300 [<abbrev xmlns:xlink="http://www.w3.org/1999/xlink" content-type="institution" xlink:title="Instituto Nacional de Biodiversidad, Santo Domingo de Heredia, Costa Rica" id="ABBRID0E5MBG" xlink:type="simple">INBio</abbrev>]; 2♀, SAN JOSE, Ciudad Colon, 800 m, iv–v.1990 (L. Fournier).</p></tp:treatment-sec><tp:treatment-sec sec-type="remarks" id="SECID0ECNBG"><title>Remarks.</title><p>
            <italic><tp:taxon-name><tp:taxon-name-part taxon-name-part-type="genus" reg="Leptodrepana">Leptodrepana</tp:taxon-name-part> <tp:taxon-name-part taxon-name-part-type="species" reg="atalanta">atalanta</tp:taxon-name-part></tp:taxon-name></italic> is similar to and may be confused with <italic><tp:taxon-name><tp:taxon-name-part taxon-name-part-type="genus" reg="Leptodrepana">L.</tp:taxon-name-part> <tp:taxon-name-part taxon-name-part-type="species" reg="schuttei">schuttei</tp:taxon-name-part></tp:taxon-name></italic>. They are similar in color and the carapace apex of both species terminates in a single point. <italic><tp:taxon-name><tp:taxon-name-part taxon-name-part-type="genus" reg="Leptodrepana">Leptodrepana</tp:taxon-name-part> <tp:taxon-name-part taxon-name-part-type="species" reg="atalanta">atalanta</tp:taxon-name-part></tp:taxon-name></italic> may be distinguished from <italic><tp:taxon-name><tp:taxon-name-part taxon-name-part-type="genus" reg="Leptodrepana">L.</tp:taxon-name-part> <tp:taxon-name-part taxon-name-part-type="species" reg="schuttei">schuttei</tp:taxon-name-part></tp:taxon-name></italic> by the presence of wide shallow notauli and a wide band at precoxal sulcus formed by at least two shallow <!--PageBreak-->foveate grooves. The mesopleuron and propodeum are entirely orange, and the baso-median patch of yellowish white on the carapace does not extend to the lateral margins of the carapace. The notauli of <italic><tp:taxon-name><tp:taxon-name-part taxon-name-part-type="genus" reg="Leptodrepana">L.</tp:taxon-name-part> <tp:taxon-name-part taxon-name-part-type="species" reg="schuttei">schuttei</tp:taxon-name-part></tp:taxon-name></italic> are narrow and there is a scrobiculate groove present at the precoxal sulcus. The posterior mesopleuron and the propodeum are black. The basal third of the carapace is completely yellowish white.</p></tp:treatment-sec><tp:treatment-sec sec-type="etymology" id="SECID0EBPBG"><title>Etymology.</title><p>This species name stems from the Greek <italic><tp:taxon-name><tp:taxon-name-part taxon-name-part-type="genus" reg="Atalante">Atalante</tp:taxon-name-part></tp:taxon-name></italic>, one of the Argonauts noted for her fleetness of foot.</p></tp:treatment-sec></tp:taxon-treatment>
