# Supplementary material for: A taxonomic study of Costa Rican Leptodrepana with the description of twenty-four new species (Hymenoptera, Braconidae, Cheloninae)
Source: Zookeys. 2018 Apr 16;(750):59–130. doi: 10.3897/zookeys.750.23536 (PMC5913189; doi:10.3897/zookeys.750.23536)
Supplement: XML Treatment for Leptodrepana conda [file zookeys.750.23536-treatment4.xml]

<!DOCTYPE tp:taxon-treatment
  PUBLIC "-//TaxonX//DTD Taxonomic Treatment Publishing DTD v0 20100105//EN" "tax-treatment-NSO.dtd">
<tp:taxon-treatment xmlns:tp="http://www.plazi.org/taxpub"><tp:treatment-meta><kwd-group><label>Taxon classification</label><kwd><named-content xmlns:xlink="http://www.w3.org/1999/xlink" content-type="kingdom">Animalia</named-content></kwd><kwd><named-content xmlns:xlink="http://www.w3.org/1999/xlink" content-type="order">Hymenoptera</named-content></kwd><kwd><named-content xmlns:xlink="http://www.w3.org/1999/xlink" content-type="family">Braconidae</named-content></kwd></kwd-group><mixed-citation publication-type="journal"><person-group><name><surname>Dadelahi</surname><given-names>Samin D.</given-names></name><name><surname>Shaw</surname><given-names>Scott R.</given-names></name><name><surname>Aguirre</surname><given-names>Helmuth</given-names></name><name><surname>de Almeida</surname><given-names>Luis Felipe V.</given-names></name></person-group><article-title>A taxonomic study of Costa Rican <italic><tp:taxon-name><tp:taxon-name-part taxon-name-part-type="genus" reg="Leptodrepana">Leptodrepana</tp:taxon-name-part></tp:taxon-name></italic> with the description of twenty-four new species (<tp:taxon-name><tp:taxon-name-part taxon-name-part-type="order">Hymenoptera</tp:taxon-name-part></tp:taxon-name>, <tp:taxon-name><tp:taxon-name-part taxon-name-part-type="family">Braconidae</tp:taxon-name-part></tp:taxon-name>, <tp:taxon-name><tp:taxon-name-part taxon-name-part-type="subfamily">Cheloninae</tp:taxon-name-part></tp:taxon-name>)</article-title><source>Zookeys</source><day>16</day><month>4</month><year>2018</year><volume>2018</volume><issue>750</issue><fpage>59</fpage><lpage>130</lpage><pub-id pub-id-type="doi">10.3897/zookeys.750.23536</pub-id></mixed-citation></tp:treatment-meta><tp:nomenclature><tp:taxon-name>
            <tp:taxon-name-part taxon-name-part-type="genus" reg="Leptodrepana">Leptodrepana</tp:taxon-name-part>
            <tp:taxon-name-part taxon-name-part-type="species" reg="conda">conda</tp:taxon-name-part>
            <object-id xmlns:xlink="http://www.w3.org/1999/xlink" content-type="zoobank" xlink:type="simple">http://zoobank.org/27B73277-272D-416C-9E3F-48A5CB2FD001</object-id>
          </tp:taxon-name><tp:taxon-authority>Dadelahi &amp; Shaw</tp:taxon-authority><tp:taxon-status xmlns:xlink="http://www.w3.org/1999/xlink" xlink:type="simple">sp. n.</tp:taxon-status><xref ref-type="fig" rid="F3">Figs 14–18</xref></tp:nomenclature><tp:treatment-sec sec-type="diagnosis" id="SECID0E2QBG"><title>Diagnosis.</title><p>Rounded carapace apex. Head brownish black; mesosoma mostly orange except posterior half of mesopleuron black and propodeum black; wings suffused with light yellow/brown pigment, darker area below stigma; basal third of carapace yellowish white and apical 2/3 of carapace black/brown. Scrobiculate groove at the precoxal sulcus.</p><fig id="F3" position="float" orientation="portrait"><label>Figures 14–18.</label><caption><p>
                <italic><tp:taxon-name><tp:taxon-name-part taxon-name-part-type="genus" reg="Leptodrepana">Leptodrepana</tp:taxon-name-part> <tp:taxon-name-part taxon-name-part-type="species" reg="conda">conda</tp:taxon-name-part></tp:taxon-name></italic>. <bold>14</bold> Female habitus in lateral view <bold>15</bold> female habitus in dorsal view <bold>16</bold> metasoma in dorso-posterior view terminating rounded <bold>17</bold> metasoma in lateral view <bold>18</bold> metasoma in dorsal view.</p></caption><graphic xmlns:xlink="http://www.w3.org/1999/xlink" xlink:href="zookeys-750-059-g003.jpg" position="float" orientation="portrait" xlink:type="simple" id="oo_196873.jpg"/></fig></tp:treatment-sec><tp:treatment-sec sec-type="Holotype female" id="SECID0ECSBG"><title>Holotype female.</title><p>
            <abbrev xmlns:xlink="http://www.w3.org/1999/xlink" xlink:title="body length" id="ABBRID0EISBG" xlink:type="simple">BL</abbrev> 3.13 mm; FWL 2.53 mm; CL 1.44 mm; CW 0.48 mm; CL/CW 3.</p></tp:treatment-sec><tp:treatment-sec sec-type="description" id="SECID0EMSBG"><title>Description.</title><p>
            <italic>Color</italic>. Head brownish black, mandibles yellow, brownish black apically; apical margin of clypeus yellowish brown; palpi yellowish white; antennae brown with scape and pedicel and flagellomeres 1 and 2 (basal) yellowish white; mesosoma mostly orange except posterior half of mesopleuron black and propodeum black; middle and fore legs yellowish white; hind leg mostly yellowish white except apical portions of coxa, trochantellus, femur, and tibia brown; wings suffused with light yellow/brown pigment, darker area below stigma covering apical half of 1<sup>st</sup> submarginal cell and anterior portion of 2<sup>nd</sup> submarginal cell; venation yellowish brown except veins 1M and RS+M yellow; basal third of carapace yellowish white, margin sharply demarcated, and apical 2/3 of carapace black/brown.</p><p>
            <italic>Head</italic>. <abbrev xmlns:xlink="http://www.w3.org/1999/xlink" xlink:title="Width" id="ABBRID0E3SBG" xlink:type="simple">HW</abbrev> 1.0 mm; <abbrev xmlns:xlink="http://www.w3.org/1999/xlink" xlink:title="Length" id="ABBRID0EATBG" xlink:type="simple">HL</abbrev> 0.725 mm; <abbrev xmlns:xlink="http://www.w3.org/1999/xlink" xlink:title="Width" id="ABBRID0EETBG" xlink:type="simple">HW</abbrev>/<abbrev xmlns:xlink="http://www.w3.org/1999/xlink" xlink:title="Length" id="ABBRID0EITBG" xlink:type="simple">HL</abbrev> 1.38; face, genae, vertex and ocellar triangle rugulose-punctate; frons depressed, weakly punctate with fine parallel lineation lateral to median carina; clypeus punctate and apical margin rounded; occipital carina complete.</p><p>
            <italic>Mesosoma</italic>. Pronotum foveate antero-laterally to impunctate at propleural margin; propleuron weakly areolate-rugose; mesoscutum medially with irregular parallel pitted grooves between notauli difficult to distinguish and appears areolate-rugose; notauli distinct and visible anteriorly; median and lateral mesonotal lobes rugose-punctate; scutellar sulcus with 5 well-defined depressions, all longer than wide; scutellar disc punctate; mesopleuron anteriorly rugose, medially deeply foveate, scrobiculate groove at precoxal sulcus, foveolate to punctate postero-ventrally; propodeum coarsely areolate-rugose with distinct transverse carina raised into small and roughly equal medial and lateral flanges.</p><p>
            <italic>Metasoma</italic>. Carapace completely areolate-rugose; in posterior and dorsal views, apex of carapace rounded.</p><p>
            <bold>Variation of paratype females.</bold> <abbrev xmlns:xlink="http://www.w3.org/1999/xlink" xlink:title="Width" id="ABBRID0EYTBG" xlink:type="simple">HW</abbrev> 0.825–1 mm; <abbrev xmlns:xlink="http://www.w3.org/1999/xlink" xlink:title="Length" id="ABBRID0E3TBG" xlink:type="simple">HL</abbrev> 0.7–0.8 mm; <abbrev xmlns:xlink="http://www.w3.org/1999/xlink" xlink:title="Width" id="ABBRID0EAUBG" xlink:type="simple">HW</abbrev>/<abbrev xmlns:xlink="http://www.w3.org/1999/xlink" xlink:title="Length" id="ABBRID0EEUBG" xlink:type="simple">HL</abbrev> 1.18–1.38; <abbrev xmlns:xlink="http://www.w3.org/1999/xlink" xlink:title="body length" id="ABBRID0EIUBG" xlink:type="simple">BL</abbrev> 2.6–3.2 mm; FWL 2.2–2.53 mm; CL 1.28–1.44 mm; CW 0.4–0.44 mm; CL/CW 2.9–3.0.</p><p>
            <bold>Paratype males.</bold> No males.</p></tp:treatment-sec><tp:treatment-sec sec-type="material" id="SECID0EQUBG"><title>Material examined.</title><p>Holotype female: GUANACASTE, Cerro el Hacha, NW Volcan Orosi, 300 m, 1988 (no coll. listed) [<abbrev xmlns:xlink="http://www.w3.org/1999/xlink" content-type="institution" xlink:title="University of Wyoming Insect Museum, Laramie, Wyoming" id="ABBRID0EWUBG" xlink:type="simple">UWIM</abbrev>]. Paratype data: 1♀, same data as holotype except P. N. Santa Rosa, San Emilio, tropical dry forest, 19.vi–10.vii.1995 (Dadelahi, Price &amp; Zitani); 1♀, same data except site #6, Bosque San Emilio, 50 year old deciduous forest more or less fully shaded as possible, 300 m, 3–24.viii.1985 (I. Gauld &amp; D. Janzen); 1♀, same data except Bosque Humedo mature evergreen dry forest more or less fully shaded as possible, 300 m, 20.xii.1986–10.i.1987.</p></tp:treatment-sec><tp:treatment-sec sec-type="remarks" id="SECID0E1UBG"><title>Remarks.</title><p>
            <italic><tp:taxon-name><tp:taxon-name-part taxon-name-part-type="genus" reg="Leptodrepana">Leptodrepana</tp:taxon-name-part> <tp:taxon-name-part taxon-name-part-type="species" reg="conda">conda</tp:taxon-name-part></tp:taxon-name></italic> may be confused with <italic><tp:taxon-name><tp:taxon-name-part taxon-name-part-type="genus" reg="Leptodrepana">L.</tp:taxon-name-part> <tp:taxon-name-part taxon-name-part-type="species" reg="demeter">demeter</tp:taxon-name-part></tp:taxon-name></italic> as both females are similar in color and have a rounded carapace apex. It may be distinguished from <italic><tp:taxon-name><tp:taxon-name-part taxon-name-part-type="genus" reg="Leptodrepana">L.</tp:taxon-name-part> <tp:taxon-name-part taxon-name-part-type="species" reg="demeter">demeter</tp:taxon-name-part></tp:taxon-name></italic> by the presence of a scrobiculate groove as opposed to a wide foveate groove at the precoxal sulcus in <italic><tp:taxon-name><tp:taxon-name-part taxon-name-part-type="genus" reg="Leptodrepana">L.</tp:taxon-name-part> <tp:taxon-name-part taxon-name-part-type="species" reg="conda">conda</tp:taxon-name-part></tp:taxon-name></italic>. In posterior view, the carapace apex of <italic><tp:taxon-name><tp:taxon-name-part taxon-name-part-type="genus" reg="Leptodrepana">L.</tp:taxon-name-part> <tp:taxon-name-part taxon-name-part-type="species" reg="conda">conda</tp:taxon-name-part></tp:taxon-name></italic> is weakly areolate-rugose and evenly rounded. Whereas in posterior view, the carapace apex of <italic><tp:taxon-name><tp:taxon-name-part taxon-name-part-type="genus" reg="Leptodrepana">L.</tp:taxon-name-part> <tp:taxon-name-part taxon-name-part-type="species" reg="demeter">demeter</tp:taxon-name-part></tp:taxon-name></italic> is rugulose-lacunose and bears a small transverse carina directly above the posterior margin of the carapace. When viewed laterally, the carapace of <italic><tp:taxon-name><tp:taxon-name-part taxon-name-part-type="genus" reg="Leptodrepana">L.</tp:taxon-name-part> <tp:taxon-name-part taxon-name-part-type="species" reg="conda">conda</tp:taxon-name-part></tp:taxon-name></italic> is not more than 3× as long as wide (Fig. <xref ref-type="fig" rid="F3">17</xref>). In lateral view, the carapace of <italic><tp:taxon-name><tp:taxon-name-part taxon-name-part-type="genus" reg="Leptodrepana">L.</tp:taxon-name-part> <tp:taxon-name-part taxon-name-part-type="species" reg="demeter">demeter</tp:taxon-name-part></tp:taxon-name></italic> is more than 4× as long as wide (Fig. <xref ref-type="fig" rid="F5">27</xref>). Additionally, the propodeum of <italic><tp:taxon-name><tp:taxon-name-part taxon-name-part-type="genus" reg="Leptodrepana">L.</tp:taxon-name-part> <tp:taxon-name-part taxon-name-part-type="species" reg="conda">conda</tp:taxon-name-part></tp:taxon-name></italic> is blackish brown and the basal third of the carapace is completely yellowish white. The propodeum of <italic><tp:taxon-name><tp:taxon-name-part taxon-name-part-type="genus" reg="Leptodrepana">L.</tp:taxon-name-part> <tp:taxon-name-part taxon-name-part-type="species" reg="demeter">demeter</tp:taxon-name-part></tp:taxon-name></italic> is mostly orange and the baso-median patch of yellowish white, when present, does not extend to the lateral margins of the carapace. Superficially <italic><tp:taxon-name><tp:taxon-name-part taxon-name-part-type="genus" reg="Leptodrepana">L.</tp:taxon-name-part> <tp:taxon-name-part taxon-name-part-type="species" reg="conda">conda</tp:taxon-name-part></tp:taxon-name></italic> also resembles the <italic><tp:taxon-name><tp:taxon-name-part taxon-name-part-type="genus" reg="Leptodrepana">L.</tp:taxon-name-part> <tp:taxon-name-part taxon-name-part-type="species" reg="atalanta">atalanta</tp:taxon-name-part></tp:taxon-name></italic> in color and size. However, the apex of <italic><tp:taxon-name><tp:taxon-name-part taxon-name-part-type="genus" reg="Leptodrepana">L.</tp:taxon-name-part> <tp:taxon-name-part taxon-name-part-type="species" reg="conda">conda</tp:taxon-name-part></tp:taxon-name></italic> is rounded in dorsal view, while the carapace apex of <italic><tp:taxon-name><tp:taxon-name-part taxon-name-part-type="genus" reg="Leptodrepana">L.</tp:taxon-name-part> <tp:taxon-name-part taxon-name-part-type="species" reg="atalanta">atalanta</tp:taxon-name-part></tp:taxon-name></italic> may terminate in a pointed or truncated end (Figs <xref ref-type="fig" rid="F2">10</xref>, <xref ref-type="fig" rid="F2">11</xref>).</p></tp:treatment-sec><tp:treatment-sec sec-type="etymology" id="SECID0EK1BG"><title>Etymology.</title><p>This species name is an arbitrary arrangement of letters to form a euphonious combination.</p></tp:treatment-sec><tp:treatment-sec><!--Section generated to contain objects referenced in tp:taxon-treatment.--><fig id="F5" position="float" orientation="portrait"><label>Figures 24–28.</label><caption><p>
                <italic><tp:taxon-name><tp:taxon-name-part taxon-name-part-type="genus" reg="Leptodrepana">Leptodrepana</tp:taxon-name-part> <tp:taxon-name-part taxon-name-part-type="species" reg="demeter">demeter</tp:taxon-name-part></tp:taxon-name></italic>. <bold>24</bold> Female habitus in lateral view <bold>25</bold> female habitus in dorsal view <bold>26</bold> metasoma in dorso-posterior view terminating rounded <bold>27</bold> metasoma in lateral view <bold>28</bold> metasoma in dorsal view.</p></caption><graphic xmlns:xlink="http://www.w3.org/1999/xlink" xlink:href="zookeys-750-059-g005.jpg" position="float" orientation="portrait" xlink:type="simple" id="oo_196875.jpg"/></fig><fig id="F2" position="float" orientation="portrait"><label>Figures 7–13.</label><caption><p>
                <italic><tp:taxon-name><tp:taxon-name-part taxon-name-part-type="genus" reg="Leptodrepana">Leptodrepana</tp:taxon-name-part> <tp:taxon-name-part taxon-name-part-type="species" reg="atalanta">atalanta</tp:taxon-name-part></tp:taxon-name></italic>. <bold>7</bold> Female habitus in lateral view <bold>8</bold> male habitus in lateral view <bold>9</bold> female habitus in dorsal view <bold>10</bold> metasoma in dorso-posterior view displaying a pointing end <bold>11</bold> metasoma in dorso-posterior view displaying a truncated end <bold>12</bold> metasoma in lateral view <bold>13</bold> metasoma in dorsal view.</p></caption><graphic xmlns:xlink="http://www.w3.org/1999/xlink" xlink:href="zookeys-750-059-g002.jpg" position="float" orientation="portrait" xlink:type="simple" id="oo_196872.jpg"/></fig></tp:treatment-sec></tp:taxon-treatment>
