# Supplementary material for: A taxonomic study of Costa Rican Leptodrepana with the description of twenty-four new species (Hymenoptera, Braconidae, Cheloninae)
Source: Zookeys. 2018 Apr 16;(750):59–130. doi: 10.3897/zookeys.750.23536 (PMC5913189; doi:10.3897/zookeys.750.23536)
Supplement: XML Treatment for Leptodrepana conleyae [file zookeys.750.23536-treatment5.xml]

<!DOCTYPE tp:taxon-treatment
  PUBLIC "-//TaxonX//DTD Taxonomic Treatment Publishing DTD v0 20100105//EN" "tax-treatment-NSO.dtd">
<tp:taxon-treatment xmlns:tp="http://www.plazi.org/taxpub"><tp:treatment-meta><kwd-group><label>Taxon classification</label><kwd><named-content xmlns:xlink="http://www.w3.org/1999/xlink" content-type="kingdom">Animalia</named-content></kwd><kwd><named-content xmlns:xlink="http://www.w3.org/1999/xlink" content-type="order">Hymenoptera</named-content></kwd><kwd><named-content xmlns:xlink="http://www.w3.org/1999/xlink" content-type="family">Braconidae</named-content></kwd></kwd-group><mixed-citation publication-type="journal"><person-group><name><surname>Dadelahi</surname><given-names>Samin D.</given-names></name><name><surname>Shaw</surname><given-names>Scott R.</given-names></name><name><surname>Aguirre</surname><given-names>Helmuth</given-names></name><name><surname>de Almeida</surname><given-names>Luis Felipe V.</given-names></name></person-group><article-title>A taxonomic study of Costa Rican <italic><tp:taxon-name><tp:taxon-name-part taxon-name-part-type="genus" reg="Leptodrepana">Leptodrepana</tp:taxon-name-part></tp:taxon-name></italic> with the description of twenty-four new species (<tp:taxon-name><tp:taxon-name-part taxon-name-part-type="order">Hymenoptera</tp:taxon-name-part></tp:taxon-name>, <tp:taxon-name><tp:taxon-name-part taxon-name-part-type="family">Braconidae</tp:taxon-name-part></tp:taxon-name>, <tp:taxon-name><tp:taxon-name-part taxon-name-part-type="subfamily">Cheloninae</tp:taxon-name-part></tp:taxon-name>)</article-title><source>Zookeys</source><day>16</day><month>4</month><year>2018</year><volume>2018</volume><issue>750</issue><fpage>59</fpage><lpage>130</lpage><pub-id pub-id-type="doi">10.3897/zookeys.750.23536</pub-id></mixed-citation></tp:treatment-meta><tp:nomenclature><tp:taxon-name>
            <tp:taxon-name-part taxon-name-part-type="genus" reg="Leptodrepana">Leptodrepana</tp:taxon-name-part>
            <tp:taxon-name-part taxon-name-part-type="species" reg="conleyae">conleyae</tp:taxon-name-part>
            <object-id xmlns:xlink="http://www.w3.org/1999/xlink" content-type="zoobank" xlink:type="simple">http://zoobank.org/724745CF-549A-4905-9646-37189A1A4CFB</object-id>
          </tp:taxon-name><tp:taxon-authority>Dadelahi &amp; Shaw</tp:taxon-authority><tp:taxon-status xmlns:xlink="http://www.w3.org/1999/xlink" xlink:type="simple">sp. n.</tp:taxon-status><xref ref-type="fig" rid="F4">Figs 19–23</xref><!--PageBreak--><!--PageBreak--></tp:nomenclature><tp:treatment-sec sec-type="diagnosis" id="SECID0E52BG"><title>Diagnosis.</title><p>The carapace apex terminates in two small tubercles weakly arched between. Head blackish brown; mesosoma mostly orange, metapleuron with black areas posteriorly; wings suffused with light yellowish brown pigment. The carapace has a baso-medial yellowish white “cape” or patch that extends laterally but not all the way to the lateral margins of the carapace, remainder of carapace blackish brown.</p><fig id="F4" position="float" orientation="portrait"><label>Figures 19–23.</label><caption><p>
                <italic><tp:taxon-name><tp:taxon-name-part taxon-name-part-type="genus" reg="Leptodrepana">Leptodrepana</tp:taxon-name-part> <tp:taxon-name-part taxon-name-part-type="species" reg="conleyae">conleyae</tp:taxon-name-part></tp:taxon-name></italic>. <bold>19</bold> Female habitus in lateral view <bold>20</bold> female habitus in dorsal view <bold>21</bold> metasoma in dorso-posterior view terminating in two pointing endings <bold>22</bold> metasoma in lateral view <bold>23</bold> metasoma in dorsal view.</p></caption><graphic xmlns:xlink="http://www.w3.org/1999/xlink" xlink:href="zookeys-750-059-g004.jpg" position="float" orientation="portrait" xlink:type="simple" id="oo_196874.jpg"/></fig></tp:treatment-sec><tp:treatment-sec sec-type="Holotype female" id="SECID0EF4BG"><title>Holotype female.</title><p>
            <abbrev xmlns:xlink="http://www.w3.org/1999/xlink" xlink:title="body length" id="ABBRID0EL4BG" xlink:type="simple">BL</abbrev> 3.7 mm; FWL 3.2 mm; CL 1.68 mm; CW 0.44 mm; CL/CW 3.8.</p><!--PageBreak--><!--PageBreak--></tp:treatment-sec><tp:treatment-sec sec-type="description" id="SECID0ER4BG"><title>Description.</title><p>
            <italic>Color</italic>. Head blackish brown, mandibles yellow, blackish brown apically; palpi yellowish white; antennae with scape, pedicel and basal flagellomere 1 light brown and remainder of flagellum brownish black; mesosoma mostly orange, metapleuron with black areas posteriorly; fore leg yellow; hind and middle legs mostly yellow except trochantellus, apical portion of femur and laterally along length of tibia brown; wings suffused with light yellowish brown pigment; venation yellowish brown; basal third of carapace yellowish white with small median area of yellowish white extending into middle third, remainder of carapace blackish brown.</p><p>
            <italic>Head</italic>. <abbrev xmlns:xlink="http://www.w3.org/1999/xlink" xlink:title="Width" id="ABBRID0E44BG" xlink:type="simple">HW</abbrev> 1.1 mm; <abbrev xmlns:xlink="http://www.w3.org/1999/xlink" xlink:title="Length" id="ABBRID0EB5BG" xlink:type="simple">HL</abbrev> 0.93 mm; <abbrev xmlns:xlink="http://www.w3.org/1999/xlink" xlink:title="Width" id="ABBRID0EF5BG" xlink:type="simple">HW</abbrev>/<abbrev xmlns:xlink="http://www.w3.org/1999/xlink" xlink:title="Length" id="ABBRID0EJ5BG" xlink:type="simple">HL</abbrev> 1.19; face and genae, coarsely rugulose-punctate; vertex and ocellar triangle coarsely rugulose-punctate almost weakly areolate-rugose; frons depressed, coarsely rugulose-punctate with fine parallel lineation lateral to median carina; clypeus punctate and apical margin rounded; occipital carina complete; antennae with flagellomeres all longer than wide and decreasing in length apically, except penultimate flagellomere almost as long as wide and approximately half the length of ultimate flagellomere.</p><p>
            <italic>Mesosoma</italic>. Pronotum rugose-foveate antero-laterally to impunctate at propleural margin; propleuron weakly areolate-rugose; mesoscutum areolate-rugose, mesonotal lobes not differentiated from median mesoscutum; notauli indistinct; scutellar sulcus with 7 well-defined depressions, all longer than wide; scutellar disc punctate; mesopleuron anteriorly rugose, medially foveate, foveate groove at precoxal sulcus, foveolate to punctate postero-ventrally; propodeum coarsely areolate-rugose with distinct transverse carina raised into small and roughly equal medial and lateral flanges.</p><p>
            <italic>Metasoma</italic>. Carapace areolate-rugose basally to shiny and punctate at apex; in dorsal view, apex terminates in two small points visible below rounded dorsum carapace; in posterior view, apex terminates in two small points weakly arched between; and in lateral view, carapace apex terminates in narrow point below midline.</p><p>
            <bold>Variation of paratype females.</bold> <abbrev xmlns:xlink="http://www.w3.org/1999/xlink" xlink:title="Width" id="ABBRID0EZ5BG" xlink:type="simple">HW</abbrev> 0.875–1.025 mm; <abbrev xmlns:xlink="http://www.w3.org/1999/xlink" xlink:title="Length" id="ABBRID0E45BG" xlink:type="simple">HL</abbrev> 0.75–0.9 mm; <abbrev xmlns:xlink="http://www.w3.org/1999/xlink" xlink:title="Width" id="ABBRID0EB6BG" xlink:type="simple">HW</abbrev>/<abbrev xmlns:xlink="http://www.w3.org/1999/xlink" xlink:title="Length" id="ABBRID0EF6BG" xlink:type="simple">HL</abbrev> 1.12–1.2; <abbrev xmlns:xlink="http://www.w3.org/1999/xlink" xlink:title="body length" id="ABBRID0EJ6BG" xlink:type="simple">BL</abbrev> 2.9–3.6 mm; FWL 2.6–3.2 mm; CL 1.36–1.6 mm; CW 0.4–0.44 mm; CL/CW 3.4–4.0.</p><p>
            <bold>Paratype males.</bold> No males.</p></tp:treatment-sec><tp:treatment-sec sec-type="material" id="SECID0ER6BG"><title>Material examined.</title><p>Holotype female: PUNTARENAS, San Vito, Est. Las Alturas, 1500 m, i.1992 (P. Hanson) [<abbrev xmlns:xlink="http://www.w3.org/1999/xlink" content-type="institution" xlink:title="University of Wyoming Insect Museum, Laramie, Wyoming" id="ABBRID0EX6BG" xlink:type="simple">UWIM</abbrev>]. Paratype data: 1♀, same data as holotype; 1♀, same data except xii.1991; 1♀, same data except xi.1991; 1♀, same province, R. B. Carara, Est. Queb. Bonita, 50 m, L-NL194500-469850, xii.1992 (J. C. Saborio) [<abbrev xmlns:xlink="http://www.w3.org/1999/xlink" content-type="institution" xlink:title="Instituto Nacional de Biodiversidad, Santo Domingo de Heredia, Costa Rica" id="ABBRID0E26BG" xlink:type="simple">INBio</abbrev>, barcode CR1000-900653]; 1♀, same data except i.1994 (R.M. Guzman) [<abbrev xmlns:xlink="http://www.w3.org/1999/xlink" content-type="institution" xlink:title="Instituto Nacional de Biodiversidad, Santo Domingo de Heredia, Costa Rica" id="ABBRID0EAAAI" xlink:type="simple">INBio</abbrev>, barcode CR1001-940130]; 1♀, same province, Area de Conservacion Arenal, R. B. Monteverde, Est. La Casona, 1520 m, L-N-253250-449700, xii.1993, (N. G. Obando) [<abbrev xmlns:xlink="http://www.w3.org/1999/xlink" content-type="institution" xlink:title="Instituto Nacional de Biodiversidad, Santo Domingo de Heredia, Costa Rica" id="ABBRID0EEAAI" xlink:type="simple">INBio</abbrev>, barcode CR1001-866000]; 1♀, same province, Coto Brus, Est. Las Alturas 1500 m, L-S-322500-591300, xii.1991 (M. A. Zumbado) [<abbrev xmlns:xlink="http://www.w3.org/1999/xlink" content-type="institution" xlink:title="Instituto Nacional de Biodiversidad, Santo Domingo de Heredia, Costa Rica" id="ABBRID0EIAAI" xlink:type="simple">INBio</abbrev>, barcode CR1000-487177].</p></tp:treatment-sec><tp:treatment-sec sec-type="remarks" id="SECID0EMAAI"><title>Remarks.</title><p>
            <italic><tp:taxon-name><tp:taxon-name-part taxon-name-part-type="genus" reg="Leptodrepana">Leptodrepana</tp:taxon-name-part> <tp:taxon-name-part taxon-name-part-type="species" reg="conleyae">conleyae</tp:taxon-name-part></tp:taxon-name></italic> is superficially similar to <italic><tp:taxon-name><tp:taxon-name-part taxon-name-part-type="genus" reg="Leptodrepana">L.</tp:taxon-name-part> <tp:taxon-name-part taxon-name-part-type="species" reg="ninae">ninae</tp:taxon-name-part></tp:taxon-name></italic> but may be distinguished by the following combination of characters. In dorsal and posterior <!--PageBreak-->views the carapace apex of <italic><tp:taxon-name><tp:taxon-name-part taxon-name-part-type="genus" reg="Leptodrepana">L.</tp:taxon-name-part> <tp:taxon-name-part taxon-name-part-type="species" reg="conleyae">conleyae</tp:taxon-name-part></tp:taxon-name></italic> terminates in two small tubercles weakly arched between (Figs <xref ref-type="fig" rid="F4">21</xref>, <xref ref-type="fig" rid="F4">23</xref>). The propleural margin of the pronotum is shiny and weakly punctate. The mesopleuron is foveate medially and has a foveate groove at the precoxal sulcus. The scutellar sulcus has seven well-defined depressions. The carapace has a baso-medial yellowish white “cape” or patch that extends laterally but not all the way to the lateral margins of the carapace. In <italic><tp:taxon-name><tp:taxon-name-part taxon-name-part-type="genus" reg="Leptodrepana">L.</tp:taxon-name-part> <tp:taxon-name-part taxon-name-part-type="species" reg="ninae">ninae</tp:taxon-name-part></tp:taxon-name></italic>, the carapace apex terminates in two sharp tubercles that are deeply arched between (Fig. <xref ref-type="fig" rid="F12">64</xref>). The propleural margin of the pronotum is rugose. The mesopleuron is medially shiny and weakly punctate with a shallow foveate band at the precoxal sulcus.</p><p>The scutellar sulcus has six well-defined depressions. Dorsally the carapace bears a large oval area of orangish brown.</p></tp:treatment-sec><tp:treatment-sec sec-type="etymology" id="SECID0ENCAI"><title>Etymology.</title><p>This species is a patronym for Jennifer Katherine Conley, in appreciation for her support, friendship, and ability to argue coherently on any topic for any length of time.</p></tp:treatment-sec><tp:treatment-sec><!--Section generated to contain objects referenced in tp:taxon-treatment.--><fig id="F12" position="float" orientation="portrait"><label>Figures 62–66.</label><caption><p>
                <italic><tp:taxon-name><tp:taxon-name-part taxon-name-part-type="genus" reg="Leptodrepana">Leptodrepana</tp:taxon-name-part> <tp:taxon-name-part taxon-name-part-type="species" reg="ninae">ninae</tp:taxon-name-part></tp:taxon-name></italic>. <bold>62</bold> Female habitus in lateral view <bold>63</bold> female habitus in dorsal view <bold>64</bold> metasoma in dorso-posterior view with a couple of pointing projections <bold>65</bold> metasoma in lateral view <bold>66</bold> metasoma in dorsal view.</p></caption><graphic xmlns:xlink="http://www.w3.org/1999/xlink" xlink:href="zookeys-750-059-g012.jpg" position="float" orientation="portrait" xlink:type="simple" id="oo_196882.jpg"/></fig></tp:treatment-sec></tp:taxon-treatment>
