# Supplementary material for: A taxonomic study of Costa Rican Leptodrepana with the description of twenty-four new species (Hymenoptera, Braconidae, Cheloninae)
Source: Zookeys. 2018 Apr 16;(750):59–130. doi: 10.3897/zookeys.750.23536 (PMC5913189; doi:10.3897/zookeys.750.23536)
Supplement: XML Treatment for Leptodrepana demeter [file zookeys.750.23536-treatment6.xml]

<!DOCTYPE tp:taxon-treatment
  PUBLIC "-//TaxonX//DTD Taxonomic Treatment Publishing DTD v0 20100105//EN" "tax-treatment-NSO.dtd">
<tp:taxon-treatment xmlns:tp="http://www.plazi.org/taxpub"><tp:treatment-meta><kwd-group><label>Taxon classification</label><kwd><named-content xmlns:xlink="http://www.w3.org/1999/xlink" content-type="kingdom">Animalia</named-content></kwd><kwd><named-content xmlns:xlink="http://www.w3.org/1999/xlink" content-type="order">Hymenoptera</named-content></kwd><kwd><named-content xmlns:xlink="http://www.w3.org/1999/xlink" content-type="family">Braconidae</named-content></kwd></kwd-group><mixed-citation publication-type="journal"><person-group><name><surname>Dadelahi</surname><given-names>Samin D.</given-names></name><name><surname>Shaw</surname><given-names>Scott R.</given-names></name><name><surname>Aguirre</surname><given-names>Helmuth</given-names></name><name><surname>de Almeida</surname><given-names>Luis Felipe V.</given-names></name></person-group><article-title>A taxonomic study of Costa Rican <italic><tp:taxon-name><tp:taxon-name-part taxon-name-part-type="genus" reg="Leptodrepana">Leptodrepana</tp:taxon-name-part></tp:taxon-name></italic> with the description of twenty-four new species (<tp:taxon-name><tp:taxon-name-part taxon-name-part-type="order">Hymenoptera</tp:taxon-name-part></tp:taxon-name>, <tp:taxon-name><tp:taxon-name-part taxon-name-part-type="family">Braconidae</tp:taxon-name-part></tp:taxon-name>, <tp:taxon-name><tp:taxon-name-part taxon-name-part-type="subfamily">Cheloninae</tp:taxon-name-part></tp:taxon-name>)</article-title><source>Zookeys</source><day>16</day><month>4</month><year>2018</year><volume>2018</volume><issue>750</issue><fpage>59</fpage><lpage>130</lpage><pub-id pub-id-type="doi">10.3897/zookeys.750.23536</pub-id></mixed-citation></tp:treatment-meta><tp:nomenclature><tp:taxon-name>
            <tp:taxon-name-part taxon-name-part-type="genus" reg="Leptodrepana">Leptodrepana</tp:taxon-name-part>
            <tp:taxon-name-part taxon-name-part-type="species" reg="demeter">demeter</tp:taxon-name-part>
            <object-id xmlns:xlink="http://www.w3.org/1999/xlink" content-type="zoobank" xlink:type="simple">http://zoobank.org/9B11025F-06FB-4E29-9626-90E5E45D537A</object-id>
          </tp:taxon-name><tp:taxon-authority>Dadelahi &amp; Shaw</tp:taxon-authority><tp:taxon-status xmlns:xlink="http://www.w3.org/1999/xlink" xlink:type="simple">sp. n.</tp:taxon-status><xref ref-type="fig" rid="F5">Figs 24–28</xref></tp:nomenclature><tp:treatment-sec sec-type="diagnosis" id="SECID0E6DAI"><title>Diagnosis.</title><p>Rounded carapace apex. In posterior view, the carapace apex is rugulose-lacunose and bears a small transverse carina directly above the posterior margin of the carapace. In lateral view the carapace is more than 4× as long as wide. Head black-brown; mesosoma mostly orange with some brownish black areas; carapace black with yellowish white elongate oval area baso-medially between dorsal carinae. Presence of the wide foveate groove at the precoxal sulcus.</p><fig id="F5" position="float" orientation="portrait"><label>Figures 24–28.</label><caption><p>
                <italic><tp:taxon-name><tp:taxon-name-part taxon-name-part-type="genus" reg="Leptodrepana">Leptodrepana</tp:taxon-name-part> <tp:taxon-name-part taxon-name-part-type="species" reg="demeter">demeter</tp:taxon-name-part></tp:taxon-name></italic>. <bold>24</bold> Female habitus in lateral view <bold>25</bold> female habitus in dorsal view <bold>26</bold> metasoma in dorso-posterior view terminating rounded <bold>27</bold> metasoma in lateral view <bold>28</bold> metasoma in dorsal view.</p></caption><graphic xmlns:xlink="http://www.w3.org/1999/xlink" xlink:href="zookeys-750-059-g005.jpg" position="float" orientation="portrait" xlink:type="simple" id="oo_196875.jpg"/></fig></tp:treatment-sec><tp:treatment-sec sec-type="Holotype female" id="SECID0EGFAI"><title>Holotype female.</title><p>
            <abbrev xmlns:xlink="http://www.w3.org/1999/xlink" xlink:title="body length" id="ABBRID0EMFAI" xlink:type="simple">BL</abbrev> 3.4 mm; FWL 3.06 mm; CL 1.92 mm; CW 0.4 mm; CL/CW 4.8.</p></tp:treatment-sec><tp:treatment-sec sec-type="description" id="SECID0EQFAI"><title>Description.</title><p>
            <italic>Color</italic>. Head black/brown, mandibles mostly yellowish brown but black/brown basally and apically; palpi yellowish white; antennae brown except scape, pedicel and base of first flagellomere yellowish white; mesosoma mostly orange with some brownish black areas on median pronotum (visible laterally), mesopleuron postero-ventrally and over the median flanges of the propodeal carina; legs mostly yellow, hind leg with brown areas apically on coxa and femur and white patch laterally on femur, tibia with distinct pattern: linear white ellipse ringed in brown visible dorsally running most of tibial length; wings suffused with light yellow/brown pigmentation; venation brown but veins 1M, RS+Ma, 2RS and 2M yellow or light brown; carapace black with yellowish white elongate oval area baso-medially between dorsal carinae.</p><p>
            <italic>Head</italic>. <abbrev xmlns:xlink="http://www.w3.org/1999/xlink" xlink:title="Width" id="ABBRID0E3FAI" xlink:type="simple">HW</abbrev> 0.95 mm; <abbrev xmlns:xlink="http://www.w3.org/1999/xlink" xlink:title="Length" id="ABBRID0EAGAI" xlink:type="simple">HL</abbrev> 0.83 mm; <abbrev xmlns:xlink="http://www.w3.org/1999/xlink" xlink:title="Width" id="ABBRID0EEGAI" xlink:type="simple">HW</abbrev>/<abbrev xmlns:xlink="http://www.w3.org/1999/xlink" xlink:title="Length" id="ABBRID0EIGAI" xlink:type="simple">HL</abbrev> 1.15; face, genae, vertex and ocellar triangle rugulose-punctate; frons depressed, impunctate with fine parallel lineation transverse to median carinae; clypeus rugulose-punctate and apical margin rounded; occipital carina complete.</p><p>
            <italic>Mesosoma</italic>. Pronotum foveate antero-laterally to weakly areolate-rugose to smooth postero-laterally; propleuron weakly areolate-rugose; mesoscutum medially with 2–3 irregular parallel pitted grooves between notauli; notauli distinct and visible anteriorly; mesonotal lobes granulate-punctate; scutellar sulcus with five well-defined depressions, all longer than wide; scutellar disc punctate; mesopleuron anteriorly rugose and medially foveate; precoxal sulcus with a wide foveate groove; propodeum coarsely areolate-rugose with distinct transverse carina raised into small roughly equal medial and lateral flanges.</p><p>
            <italic>Metasoma</italic>. Carapace areolate-rugose basally graduating to rugulose-lacunose at apex; in dorsal and lateral views, carapace apex rounded; in posterior view, apex rounded and bearing a small transverse carina directly above the posterior margin of the carapace.</p><p>
            <bold>Variation of paratype females.</bold> Color: apical margin of clypeus brownish orange; carapace small baso-medial area of brownish orange; <abbrev xmlns:xlink="http://www.w3.org/1999/xlink" xlink:title="Width" id="ABBRID0EYGAI" xlink:type="simple">HW</abbrev> 0.85–0.88 mm; <abbrev xmlns:xlink="http://www.w3.org/1999/xlink" xlink:title="Length" id="ABBRID0E3GAI" xlink:type="simple">HL</abbrev> 0.68–0.73 mm; <abbrev xmlns:xlink="http://www.w3.org/1999/xlink" xlink:title="Width" id="ABBRID0EAHAI" xlink:type="simple">HW</abbrev>/<abbrev xmlns:xlink="http://www.w3.org/1999/xlink" xlink:title="Length" id="ABBRID0EEHAI" xlink:type="simple">HL</abbrev> 1.2–1.26; <abbrev xmlns:xlink="http://www.w3.org/1999/xlink" xlink:title="body length" id="ABBRID0EIHAI" xlink:type="simple">BL</abbrev> 2.86 mm; FWL 2.33 mm; CL 1.4 mm; CW 0.32 mm; CL/CW 4.37.</p><p>
            <bold>Paratype males.</bold> No males.</p></tp:treatment-sec><tp:treatment-sec sec-type="material" id="SECID0EQHAI"><title>Material examined.</title><p>Holotype female: GUANACASTE, Arenales W. side Volcan Cacao, 900 m, 1988–1989 (P. Hanson) [<abbrev xmlns:xlink="http://www.w3.org/1999/xlink" content-type="institution" xlink:title="University of Wyoming Insect Museum, Laramie, Wyoming" id="ABBRID0EWHAI" xlink:type="simple">UWIM</abbrev>]. Paratype females: 1♀, same province, Est. Pitilla, 9 km S Santa Cecilia, 700 m, v.1989 (I. Gauld); 1♀, same data except iv.1989.</p></tp:treatment-sec><tp:treatment-sec sec-type="remarks" id="SECID0E1HAI"><title>Remarks.</title><p>
            <italic><tp:taxon-name><tp:taxon-name-part taxon-name-part-type="genus" reg="Leptodrepana">Leptodrepana</tp:taxon-name-part> <tp:taxon-name-part taxon-name-part-type="species" reg="demeter">demeter</tp:taxon-name-part></tp:taxon-name></italic> may be confused with <italic><tp:taxon-name><tp:taxon-name-part taxon-name-part-type="genus" reg="Leptodrepana">L.</tp:taxon-name-part> <tp:taxon-name-part taxon-name-part-type="species" reg="conda">conda</tp:taxon-name-part></tp:taxon-name></italic> as both females are similar in color and have a rounded carapace apex. It may be distinguished from <italic><tp:taxon-name><tp:taxon-name-part taxon-name-part-type="genus" reg="Leptodrepana">L.</tp:taxon-name-part> <tp:taxon-name-part taxon-name-part-type="species" reg="conda">conda</tp:taxon-name-part></tp:taxon-name></italic> by presence of the wide foveate groove at the precoxal sulcus as opposed to a scrobiculate groove in <italic><tp:taxon-name><tp:taxon-name-part taxon-name-part-type="genus" reg="Leptodrepana">L.</tp:taxon-name-part> <tp:taxon-name-part taxon-name-part-type="species" reg="conda">conda</tp:taxon-name-part></tp:taxon-name></italic>. In posterior view, the carapace apex of <italic><tp:taxon-name><tp:taxon-name-part taxon-name-part-type="genus" reg="Leptodrepana">L.</tp:taxon-name-part> <tp:taxon-name-part taxon-name-part-type="species" reg="demeter">demeter</tp:taxon-name-part></tp:taxon-name></italic> is rugulose-lacunose and bears a small transverse carina directly above the posterior margin of the carapace. Whereas in posterior view, the carapace apex of <italic><tp:taxon-name><tp:taxon-name-part taxon-name-part-type="genus" reg="Leptodrepana">L.</tp:taxon-name-part> <tp:taxon-name-part taxon-name-part-type="species" reg="conda">conda</tp:taxon-name-part></tp:taxon-name></italic> is weakly areolate-rugose. When viewed laterally, the carapace of <italic><tp:taxon-name><tp:taxon-name-part taxon-name-part-type="genus" reg="Leptodrepana">L.</tp:taxon-name-part> <tp:taxon-name-part taxon-name-part-type="species" reg="demeter">demeter</tp:taxon-name-part></tp:taxon-name></italic> is more than 4× as long as wide. In <italic><tp:taxon-name><tp:taxon-name-part taxon-name-part-type="genus" reg="Leptodrepana">L.</tp:taxon-name-part> <tp:taxon-name-part taxon-name-part-type="species" reg="conda">conda</tp:taxon-name-part></tp:taxon-name></italic> the carapace is not more than 3× as long as wide. Additionally the propodeum of <italic><tp:taxon-name><tp:taxon-name-part taxon-name-part-type="genus" reg="Leptodrepana">L.</tp:taxon-name-part> <tp:taxon-name-part taxon-name-part-type="species" reg="demeter">demeter</tp:taxon-name-part></tp:taxon-name></italic> is mostly orange and the baso-median patch of yellowish white, when present, does not extend to the lateral margins of the carapace. The propodeum of <italic><tp:taxon-name><tp:taxon-name-part taxon-name-part-type="genus" reg="Leptodrepana">L.</tp:taxon-name-part> <tp:taxon-name-part taxon-name-part-type="species" reg="conda">conda</tp:taxon-name-part></tp:taxon-name></italic> is blackish brown and the basal third of the carapace is completely yellowish white.</p><p>Superficially <italic><tp:taxon-name><tp:taxon-name-part taxon-name-part-type="genus" reg="Leptodrepana">L.</tp:taxon-name-part> <tp:taxon-name-part taxon-name-part-type="species" reg="demeter">demeter</tp:taxon-name-part></tp:taxon-name></italic> also resembles <italic><tp:taxon-name><tp:taxon-name-part taxon-name-part-type="genus" reg="Leptodrepana">L.</tp:taxon-name-part> <tp:taxon-name-part taxon-name-part-type="species" reg="atalanta">atalanta</tp:taxon-name-part></tp:taxon-name></italic> in color and size. However, the apex of <italic><tp:taxon-name><tp:taxon-name-part taxon-name-part-type="genus" reg="Leptodrepana">L.</tp:taxon-name-part> <tp:taxon-name-part taxon-name-part-type="species" reg="demeter">demeter</tp:taxon-name-part></tp:taxon-name></italic> is rounded in dorsal view (Figs <xref ref-type="fig" rid="F5">26</xref>, <xref ref-type="fig" rid="F5">28</xref>), while the carapace apex of <italic><tp:taxon-name><tp:taxon-name-part taxon-name-part-type="genus" reg="Leptodrepana">L.</tp:taxon-name-part> <tp:taxon-name-part taxon-name-part-type="species" reg="atalanta">atalanta</tp:taxon-name-part></tp:taxon-name></italic> may terminate in a single pointed or truncated end (Fig. <xref ref-type="fig" rid="F2">10</xref>, <xref ref-type="fig" rid="F2">11</xref>).</p></tp:treatment-sec><tp:treatment-sec sec-type="etymology" id="SECID0EMNAI"><title>Etymology.</title><p>This species name stems from the Greek <italic><tp:taxon-name><tp:taxon-name-part taxon-name-part-type="genus" reg="Demeter">Demeter</tp:taxon-name-part></tp:taxon-name></italic> representing the goddess of agriculture, sister of Zeus, and mother of Persephone.</p></tp:treatment-sec><tp:treatment-sec><!--Section generated to contain objects referenced in tp:taxon-treatment.--><fig id="F2" position="float" orientation="portrait"><label>Figures 7–13.</label><caption><p>
                <italic><tp:taxon-name><tp:taxon-name-part taxon-name-part-type="genus" reg="Leptodrepana">Leptodrepana</tp:taxon-name-part> <tp:taxon-name-part taxon-name-part-type="species" reg="atalanta">atalanta</tp:taxon-name-part></tp:taxon-name></italic>. <bold>7</bold> Female habitus in lateral view <bold>8</bold> male habitus in lateral view <bold>9</bold> female habitus in dorsal view <bold>10</bold> metasoma in dorso-posterior view displaying a pointing end <bold>11</bold> metasoma in dorso-posterior view displaying a truncated end <bold>12</bold> metasoma in lateral view <bold>13</bold> metasoma in dorsal view.</p></caption><graphic xmlns:xlink="http://www.w3.org/1999/xlink" xlink:href="zookeys-750-059-g002.jpg" position="float" orientation="portrait" xlink:type="simple" id="oo_196872.jpg"/></fig></tp:treatment-sec></tp:taxon-treatment>
