# Supplementary material for: A taxonomic study of Costa Rican Leptodrepana with the description of twenty-four new species (Hymenoptera, Braconidae, Cheloninae)
Source: Zookeys. 2018 Apr 16;(750):59–130. doi: 10.3897/zookeys.750.23536 (PMC5913189; doi:10.3897/zookeys.750.23536)
Supplement: XML Treatment for Leptodrepana gauldilox [file zookeys.750.23536-treatment8.xml]

<!DOCTYPE tp:taxon-treatment
  PUBLIC "-//TaxonX//DTD Taxonomic Treatment Publishing DTD v0 20100105//EN" "tax-treatment-NSO.dtd">
<tp:taxon-treatment xmlns:tp="http://www.plazi.org/taxpub"><tp:treatment-meta><kwd-group><label>Taxon classification</label><kwd><named-content xmlns:xlink="http://www.w3.org/1999/xlink" content-type="kingdom">Animalia</named-content></kwd><kwd><named-content xmlns:xlink="http://www.w3.org/1999/xlink" content-type="order">Hymenoptera</named-content></kwd><kwd><named-content xmlns:xlink="http://www.w3.org/1999/xlink" content-type="family">Braconidae</named-content></kwd></kwd-group><mixed-citation publication-type="journal"><person-group><name><surname>Dadelahi</surname><given-names>Samin D.</given-names></name><name><surname>Shaw</surname><given-names>Scott R.</given-names></name><name><surname>Aguirre</surname><given-names>Helmuth</given-names></name><name><surname>de Almeida</surname><given-names>Luis Felipe V.</given-names></name></person-group><article-title>A taxonomic study of Costa Rican <italic><tp:taxon-name><tp:taxon-name-part taxon-name-part-type="genus" reg="Leptodrepana">Leptodrepana</tp:taxon-name-part></tp:taxon-name></italic> with the description of twenty-four new species (<tp:taxon-name><tp:taxon-name-part taxon-name-part-type="order">Hymenoptera</tp:taxon-name-part></tp:taxon-name>, <tp:taxon-name><tp:taxon-name-part taxon-name-part-type="family">Braconidae</tp:taxon-name-part></tp:taxon-name>, <tp:taxon-name><tp:taxon-name-part taxon-name-part-type="subfamily">Cheloninae</tp:taxon-name-part></tp:taxon-name>)</article-title><source>Zookeys</source><day>16</day><month>4</month><year>2018</year><volume>2018</volume><issue>750</issue><fpage>59</fpage><lpage>130</lpage><pub-id pub-id-type="doi">10.3897/zookeys.750.23536</pub-id></mixed-citation></tp:treatment-meta><tp:nomenclature><tp:taxon-name>
            <tp:taxon-name-part taxon-name-part-type="genus" reg="Leptodrepana">Leptodrepana</tp:taxon-name-part>
            <tp:taxon-name-part taxon-name-part-type="species" reg="gauldilox">gauldilox</tp:taxon-name-part>
            <object-id xmlns:xlink="http://www.w3.org/1999/xlink" content-type="zoobank" xlink:type="simple">http://zoobank.org/C3BE4A50-9478-49BF-8C0E-6FD70669B3E2</object-id>
          </tp:taxon-name><tp:taxon-authority>Dadelahi &amp; Shaw</tp:taxon-authority><tp:taxon-status xmlns:xlink="http://www.w3.org/1999/xlink" xlink:type="simple">sp. n.</tp:taxon-status><xref ref-type="fig" rid="F7">Figs 34–39</xref></tp:nomenclature><tp:treatment-sec sec-type="diagnosis" id="SECID0EUVAI"><title>Diagnosis.</title><p>Body large, more than3.0 mm, and in lateral view the carapace is more than 3.5 times as long as wide. Body mostly brownish black except yellowish white patches baso-laterally below dorsal carinae.</p><fig id="F7" position="float" orientation="portrait"><label>Figures 34–39.</label><caption><p>
                <italic><tp:taxon-name><tp:taxon-name-part taxon-name-part-type="genus" reg="Leptodrepana">Leptodrepana</tp:taxon-name-part> <tp:taxon-name-part taxon-name-part-type="species" reg="gauldilox">gauldilox</tp:taxon-name-part></tp:taxon-name></italic>. <bold>34</bold> Female habitus in lateral view <bold>35</bold> male habitus in lateral view <bold>36</bold> female habitus in dorsal view <bold>37</bold> metasoma in dorso-posterior view with a couple of pointing projections <bold>38</bold> metasoma in lateral view <bold>39</bold> metasoma in dorsal view.</p></caption><graphic xmlns:xlink="http://www.w3.org/1999/xlink" xlink:href="zookeys-750-059-g007.jpg" position="float" orientation="portrait" xlink:type="simple" id="oo_196877.jpg"/></fig></tp:treatment-sec><tp:treatment-sec sec-type="Holotype female" id="SECID0E4WAI"><title>Holotype female.</title><p>
            <abbrev xmlns:xlink="http://www.w3.org/1999/xlink" xlink:title="body length" id="ABBRID0EDXAI" xlink:type="simple">BL</abbrev> 3.47 mm; FWL 3.0 mm; CL 1.6 mm; CW 0.44 mm; CL/CW 3.63.</p></tp:treatment-sec><tp:treatment-sec sec-type="description" id="SECID0EHXAI"><title>Description.</title><p>
            <italic>Color</italic>. Head brownish black, mandibles yellow, blackish brown apically and basally; palpi yellowish white; antennae darkest apically (black) with scape, pedicel, and flagellomeres 1–5 (basal) yellow; mesosoma brownish black; hind leg: coxa dark brown, trochanter and trochantellus yellowish white, femur and tibia dark brown, tibia with narrow yellowish white basal band; fore and middle legs same as hind leg except middle coxa yellowish white; wings mostly suffused with brown pigment especially apical half of 1<sup>st</sup> Submarginal, 2<sup>nd</sup> Submarginal, and basal most portion of marginal cell, obfuscate linear area running from base of stigma to slightly beyond vein RS+Mb; brown venation; carapace blackish brown with yellowish white patches baso-laterally below dorsal carinae.</p><p>
            <italic>Head</italic>. <abbrev xmlns:xlink="http://www.w3.org/1999/xlink" xlink:title="Width" id="ABBRID0EXXAI" xlink:type="simple">HW</abbrev> 0.95 mm; <abbrev xmlns:xlink="http://www.w3.org/1999/xlink" xlink:title="Length" id="ABBRID0E2XAI" xlink:type="simple">HL</abbrev> 0.7 mm; <abbrev xmlns:xlink="http://www.w3.org/1999/xlink" xlink:title="Width" id="ABBRID0E6XAI" xlink:type="simple">HW</abbrev>/<abbrev xmlns:xlink="http://www.w3.org/1999/xlink" xlink:title="Length" id="ABBRID0EDYAI" xlink:type="simple">HL</abbrev> 1.36; face, genae, vertex and ocellar triangle rugulose-punctate; frons depressed rugulose-punctate, median carina present; clypeus punctate and apical margin rounded; occipital carina complete.</p><p>
            <italic>Mesosoma</italic>. Pronotum foveolate antero-laterally to rugose at propleural margin; propleuron weakly areolate-rugose; mesoscutum medially with distinct regular parallel pitted grooves between notauli; notauli narrow and visible anteriorly; median mesonotal lobe coarsely punctate and lateral mesonotal lobes rugulose-punctate; scutellar sulcus with 7 well-defined depressions, all longer than wide; scutellar disc punctate; mesopleuron anteriorly rugose, medially and at precoxal sulcus evenly foveate, foveate to weakly punctate postero-ventrally; propodeum coarsely areolate-rugose with distinct transverse carina raised into small and roughly equal medial and lateral flanges.</p><p>
            <italic>Metasoma</italic>. Carapace areolate-rugose to shiny punctate at apex; in dorsal and posterior views, apex terminating in two points widely separated; in lateral view, carapace terminates in narrow point below midline.</p><p>
            <bold>Variation of paratype females.</bold> Antennae with scape partly brown and only flagellomeres 1 and 2 yellow remainder of flagellum brown; <abbrev xmlns:xlink="http://www.w3.org/1999/xlink" xlink:title="Width" id="ABBRID0ETYAI" xlink:type="simple">HW</abbrev> 0.8–0.95 mm; <abbrev xmlns:xlink="http://www.w3.org/1999/xlink" xlink:title="Length" id="ABBRID0EXYAI" xlink:type="simple">HL</abbrev> 0.55–0.68 mm; <abbrev xmlns:xlink="http://www.w3.org/1999/xlink" xlink:title="Width" id="ABBRID0E2YAI" xlink:type="simple">HW</abbrev>/<abbrev xmlns:xlink="http://www.w3.org/1999/xlink" xlink:title="Length" id="ABBRID0E6YAI" xlink:type="simple">HL</abbrev> 1.29–1.32; <abbrev xmlns:xlink="http://www.w3.org/1999/xlink" xlink:title="body length" id="ABBRID0EDZAI" xlink:type="simple">BL</abbrev> 3.4–3.47 mm; FWL 2.6–3.0 mm; CL 1.4-1.6 mm; CW 0.32–0.44 mm; CL/CW 3.63–4.38.</p><p>
            <bold>Variation of paratype males.</bold> Similar to females except antennae with 25 flagellomeres, all longer than wide and tapering apically; scape, pedicel and flagellum yellowish white; mesopleuron sometimes medially shiny and impunctate, carapace sometimes completely black; all legs with coxa, trochanter, and trochantellus yellowish white; <abbrev xmlns:xlink="http://www.w3.org/1999/xlink" xlink:title="Width" id="ABBRID0ELZAI" xlink:type="simple">HW</abbrev> 0.73–0.8 mm; <abbrev xmlns:xlink="http://www.w3.org/1999/xlink" xlink:title="Length" id="ABBRID0EPZAI" xlink:type="simple">HL</abbrev> 0.5–0.65 mm; <abbrev xmlns:xlink="http://www.w3.org/1999/xlink" xlink:title="Width" id="ABBRID0ETZAI" xlink:type="simple">HW</abbrev>/<abbrev xmlns:xlink="http://www.w3.org/1999/xlink" xlink:title="Length" id="ABBRID0EXZAI" xlink:type="simple">HL</abbrev> 1.23–1.45; <abbrev xmlns:xlink="http://www.w3.org/1999/xlink" xlink:title="body length" id="ABBRID0E2ZAI" xlink:type="simple">BL</abbrev> 2.33 mm; FWL 2.2–2.53 mm; CL 1.32–1.4 mm; CW 0.32 mm; CL/CW 4.13–4.75.</p></tp:treatment-sec><tp:treatment-sec sec-type="material" id="SECID0E6ZAI"><title>Material examined.</title><p>Holotype female: SAN JOSE, Zurqui de Moravia, 1600 m, ix–x.1990 (P. Hanson) [<abbrev xmlns:xlink="http://www.w3.org/1999/xlink" content-type="institution" xlink:title="University of Wyoming Insect Museum, Laramie, Wyoming" id="ABBRID0EF1AI" xlink:type="simple">UWIM</abbrev>]. Paratype data: 1♀, 1♂, ALAJUELA, Area Conservation de Arenal, Est. San Ramon, in vegetation on sendero W. F. 5.vi–15.vii.1998 (Zitani, Dadelahi, Krenzelok &amp; Fenoff); 1♀, GUANACASTE, Est. Pitilla, 9 km S. Santa Cecilia, 700 m, iv.1989 (I. Gauld); 1♂, HEREDIA, 3 km S. Puerto Viejo OTS La Selva, 100 m, xii.1992; 1♀, same as holotype except vi.1990; 1♀, same as holotype except vi.1992.</p></tp:treatment-sec><tp:treatment-sec sec-type="remarks" id="SECID0EJ1AI"><title>Remarks.</title><p>Superficially <italic><tp:taxon-name><tp:taxon-name-part taxon-name-part-type="genus" reg="Leptodrepana">L.</tp:taxon-name-part> <tp:taxon-name-part taxon-name-part-type="species" reg="gauldilox">gauldilox</tp:taxon-name-part></tp:taxon-name></italic> is most similar to <italic><tp:taxon-name><tp:taxon-name-part taxon-name-part-type="genus" reg="Leptodrepana">L.</tp:taxon-name-part> <tp:taxon-name-part taxon-name-part-type="species" reg="kimbrellae">kimbrellae</tp:taxon-name-part></tp:taxon-name></italic> but upon closer examination they are easily distinguished from one another. <italic><tp:taxon-name><tp:taxon-name-part taxon-name-part-type="genus" reg="Leptodrepana">Leptodrepana</tp:taxon-name-part> <tp:taxon-name-part taxon-name-part-type="species" reg="gauldilox">gauldilox</tp:taxon-name-part></tp:taxon-name></italic> is large, more than 3.0 mm, and in lateral view the carapace is more than 3.5 times as long as wide. Conversely, <italic><tp:taxon-name><tp:taxon-name-part taxon-name-part-type="genus" reg="Leptodrepana">L.</tp:taxon-name-part> <tp:taxon-name-part taxon-name-part-type="species" reg="kimbrellae">kimbrellae</tp:taxon-name-part></tp:taxon-name></italic> is small, less than 2.5 mm, and in lateral view the carapace is no more than 3 times as long as wide.</p></tp:treatment-sec><tp:treatment-sec sec-type="etymology" id="SECID0E22AI"><title>Etymology.</title><p>This species name is an arbitrary arrangement of letters to form a euphonious combination.</p></tp:treatment-sec></tp:taxon-treatment>
