# Supplementary material for: A taxonomic study of Costa Rican Leptodrepana with the description of twenty-four new species (Hymenoptera, Braconidae, Cheloninae)
Source: Zookeys. 2018 Apr 16;(750):59–130. doi: 10.3897/zookeys.750.23536 (PMC5913189; doi:10.3897/zookeys.750.23536)
Supplement: XML Treatment for Leptodrepana hansoni [file zookeys.750.23536-treatment9.xml]

<!DOCTYPE tp:taxon-treatment
  PUBLIC "-//TaxonX//DTD Taxonomic Treatment Publishing DTD v0 20100105//EN" "tax-treatment-NSO.dtd">
<tp:taxon-treatment xmlns:tp="http://www.plazi.org/taxpub"><tp:treatment-meta><kwd-group><label>Taxon classification</label><kwd><named-content xmlns:xlink="http://www.w3.org/1999/xlink" content-type="kingdom">Animalia</named-content></kwd><kwd><named-content xmlns:xlink="http://www.w3.org/1999/xlink" content-type="order">Hymenoptera</named-content></kwd><kwd><named-content xmlns:xlink="http://www.w3.org/1999/xlink" content-type="family">Braconidae</named-content></kwd></kwd-group><mixed-citation publication-type="journal"><person-group><name><surname>Dadelahi</surname><given-names>Samin D.</given-names></name><name><surname>Shaw</surname><given-names>Scott R.</given-names></name><name><surname>Aguirre</surname><given-names>Helmuth</given-names></name><name><surname>de Almeida</surname><given-names>Luis Felipe V.</given-names></name></person-group><article-title>A taxonomic study of Costa Rican <italic><tp:taxon-name><tp:taxon-name-part taxon-name-part-type="genus" reg="Leptodrepana">Leptodrepana</tp:taxon-name-part></tp:taxon-name></italic> with the description of twenty-four new species (<tp:taxon-name><tp:taxon-name-part taxon-name-part-type="order">Hymenoptera</tp:taxon-name-part></tp:taxon-name>, <tp:taxon-name><tp:taxon-name-part taxon-name-part-type="family">Braconidae</tp:taxon-name-part></tp:taxon-name>, <tp:taxon-name><tp:taxon-name-part taxon-name-part-type="subfamily">Cheloninae</tp:taxon-name-part></tp:taxon-name>)</article-title><source>Zookeys</source><day>16</day><month>4</month><year>2018</year><volume>2018</volume><issue>750</issue><fpage>59</fpage><lpage>130</lpage><pub-id pub-id-type="doi">10.3897/zookeys.750.23536</pub-id></mixed-citation></tp:treatment-meta><tp:nomenclature><tp:taxon-name>
            <tp:taxon-name-part taxon-name-part-type="genus" reg="Leptodrepana">Leptodrepana</tp:taxon-name-part>
            <tp:taxon-name-part taxon-name-part-type="species" reg="hansoni">hansoni</tp:taxon-name-part>
            <object-id xmlns:xlink="http://www.w3.org/1999/xlink" content-type="zoobank" xlink:type="simple">http://zoobank.org/CABF0128-B4B0-4FF9-9644-A20C4157B4BC</object-id>
          </tp:taxon-name><tp:taxon-authority>Dadelahi &amp; Shaw</tp:taxon-authority><tp:taxon-status xmlns:xlink="http://www.w3.org/1999/xlink" xlink:type="simple">sp. n.</tp:taxon-status><xref ref-type="fig" rid="F8">Figs 40–45</xref><!--PageBreak--><!--PageBreak--></tp:nomenclature><tp:treatment-sec sec-type="diagnosis" id="SECID0EP4AI"><title>Diagnosis.</title><p>The carapace apex terminates in 2 points. Body brownish black and wings lightly pigmented. Shiny impunctate area medially on the mesopleuron, and presence of four well-defined depressions in the scutellar sulcus.</p><fig id="F8" position="float" orientation="portrait"><label>Figures 40–45.</label><caption><p>
                <italic><tp:taxon-name><tp:taxon-name-part taxon-name-part-type="genus" reg="Leptodrepana">Leptodrepana</tp:taxon-name-part> <tp:taxon-name-part taxon-name-part-type="species" reg="hansoni">hansoni</tp:taxon-name-part></tp:taxon-name></italic>. <bold>40</bold> Female habitus in lateral view <bold>41</bold> male habitus in lateral view <bold>42</bold> female habitus in dorsal view <bold>43</bold> metasoma in dorso-posterior view with a couple of pointing projections <bold>44</bold> metasoma in lateral view <bold>45</bold> metasoma in dorsal view.</p></caption><graphic xmlns:xlink="http://www.w3.org/1999/xlink" xlink:href="zookeys-750-059-g008.jpg" position="float" orientation="portrait" xlink:type="simple" id="oo_196878.jpg"/></fig></tp:treatment-sec><tp:treatment-sec sec-type="Holotype female" id="SECID0EY5AI"><title>Holotype female.</title><p>
            <abbrev xmlns:xlink="http://www.w3.org/1999/xlink" xlink:title="body length" id="ABBRID0E55AI" xlink:type="simple">BL</abbrev> 1.87 mm; FWL 1.47 mm; CL 0.84 mm; CW 0.32 mm; CL/CW 2.63.</p></tp:treatment-sec><tp:treatment-sec sec-type="description" id="SECID0EC6AI"><title>Description.</title><p>
            <italic>Color</italic>. Head brownish black, mandibles yellow, brownish black apically and basally; palpi yellowish white; antennae brown scape, pedicel, and first flagellomere (basal) yellowish brown; mesosoma brownish black; legs yellowish brown except tibia of hind leg brown; wings lightly pigmented with yellowish brown venation; carapace brownish black.</p><p>
            <italic>Head</italic>. <abbrev xmlns:xlink="http://www.w3.org/1999/xlink" xlink:title="Width" id="ABBRID0EO6AI" xlink:type="simple">HW</abbrev> 0.575 mm; <abbrev xmlns:xlink="http://www.w3.org/1999/xlink" xlink:title="Length" id="ABBRID0ES6AI" xlink:type="simple">HL</abbrev> 0.375 mm; <abbrev xmlns:xlink="http://www.w3.org/1999/xlink" xlink:title="Width" id="ABBRID0EW6AI" xlink:type="simple">HW</abbrev>/HL1.53; face finely punctuate; genae, vertex and ocellar triangle rugulose-punctate; frons depressed, weakly punctate and median carina present; clypeus punctate and apical margin rounded; occipital carina complete; antennae with flagellum dilated medially so that flagellomeres 8–14 (basal) appear almost as long as wide, remaining flagellomeres decreasing in length apically.</p><!--PageBreak--><!--PageBreak--><p>
            <italic>Mesosoma</italic>. Pronotum foveolate antero-laterally to shiny and impunctate at propleural margin; propleuron areolate-rugose; mesoscutum medially with irregular pitted grooves between notauli so that area appears areolate-rugose; notauli narrow and visible anteriorly; median and lateral mesonotal lobes rugose-coarsely punctate; scutellar sulcus with four well-defined depressions, all longer than wide; scutellar disc punctate; mesopleuron anteriorly rugose foveolate, medially shiny and impunctate, narrow scrobiculate groove at precoxal sulcus, weakly punctate to impunctate postero-ventrally; propodeum coarsely areolate-rugose with distinct transverse carina raised into small and roughly equal medial and lateral flanges.</p><p>
            <italic>Metasoma</italic>. Carapace areolate-rugose to shiny punctate at apex; in posterior and dorsal views, apex with 2 tubercles; in lateral view, apex terminating in narrow point below midline.</p><p>
            <bold>Paratype females.</bold> No paratype females.</p><p>
            <bold>Variation of paratype males.</bold> Similar to female except antennae with 22 flagellomeres all longer than wide and tapering apically; propleural margin of pronotum rugose; mesoscutum coarsely punctate with medial area not sculpturally differentiated from mesonotal lobes; notauli indistinct; carapace apex rounded; <abbrev xmlns:xlink="http://www.w3.org/1999/xlink" xlink:title="Width" id="ABBRID0EMABI" xlink:type="simple">HW</abbrev> 0.63 mm; <abbrev xmlns:xlink="http://www.w3.org/1999/xlink" xlink:title="Length" id="ABBRID0EQABI" xlink:type="simple">HL</abbrev> 0.46 mm; <abbrev xmlns:xlink="http://www.w3.org/1999/xlink" xlink:title="Width" id="ABBRID0EUABI" xlink:type="simple">HW</abbrev>/<abbrev xmlns:xlink="http://www.w3.org/1999/xlink" xlink:title="Length" id="ABBRID0EYABI" xlink:type="simple">HL</abbrev> 1.36; <abbrev xmlns:xlink="http://www.w3.org/1999/xlink" xlink:title="body length" id="ABBRID0E3ABI" xlink:type="simple">BL</abbrev> 2.13 mm; FWL 1.87 mm; CL 0.96 mm; CW 0.32 mm; CL/CW 3.</p></tp:treatment-sec><tp:treatment-sec sec-type="material" id="SECID0EABBI"><title>Material examined.</title><p>Holotype female: PUNTARENAS, R. F. Golfo Dulce, 3 km SW Rincon, 10 m, ii.1993 (P. Hanson) [<abbrev xmlns:xlink="http://www.w3.org/1999/xlink" content-type="institution" xlink:title="University of Wyoming Insect Museum, Laramie, Wyoming" id="ABBRID0EGBBI" xlink:type="simple">UWIM</abbrev>]. Paratype data: 1♂, SAN JOSE, Ciudad Colon 800 m, iv-v.1990 (L. Fournier).</p></tp:treatment-sec><tp:treatment-sec sec-type="remarks" id="SECID0EKBBI"><title>Remarks.</title><p>
            <italic><tp:taxon-name><tp:taxon-name-part taxon-name-part-type="genus" reg="Leptodrepana">Leptodrepana</tp:taxon-name-part> <tp:taxon-name-part taxon-name-part-type="species" reg="hansoni">hansoni</tp:taxon-name-part></tp:taxon-name></italic> is superficially similar to <italic><tp:taxon-name><tp:taxon-name-part taxon-name-part-type="genus" reg="Leptodrepana">L.</tp:taxon-name-part> <tp:taxon-name-part taxon-name-part-type="species" reg="kimbrellae">kimbrellae</tp:taxon-name-part></tp:taxon-name></italic>. They are both similar in size, color, and the carapace apex terminates in two points. It may be distinguished from <italic><tp:taxon-name><tp:taxon-name-part taxon-name-part-type="genus" reg="Leptodrepana">L.</tp:taxon-name-part> <tp:taxon-name-part taxon-name-part-type="species" reg="kimbrellae">kimbrellae</tp:taxon-name-part></tp:taxon-name></italic> by the shiny impunctate area medially on the mesopleuron and the presence of four well-defined depressions in the scutellar sulcus. Additionally, the carapace of <italic><tp:taxon-name><tp:taxon-name-part taxon-name-part-type="genus" reg="Leptodrepana">L.</tp:taxon-name-part> <tp:taxon-name-part taxon-name-part-type="species" reg="hansoni">hansoni</tp:taxon-name-part></tp:taxon-name></italic> is entirely brownish black. The mesopleuron of <italic><tp:taxon-name><tp:taxon-name-part taxon-name-part-type="genus" reg="Leptodrepana">L.</tp:taxon-name-part> <tp:taxon-name-part taxon-name-part-type="species" reg="kimbrellae">kimbrellae</tp:taxon-name-part></tp:taxon-name></italic> is deeply foveate medially. The scutellar sulcus has six well-defined depressions. The posterior margin of the basal yellowish white patch is usually deeply notched.</p></tp:treatment-sec><tp:treatment-sec sec-type="etymology" id="SECID0EHDBI"><title>Etymology.</title><p>This species name is a patronym for Professor Paul Hanson in appreciation for his extensive efforts in collecting braconids of all shapes and sizes.</p></tp:treatment-sec></tp:taxon-treatment>
