# Supplementary material for: A taxonomic study of Costa Rican Leptodrepana with the description of twenty-four new species (Hymenoptera, Braconidae, Cheloninae)
Source: Zookeys. 2018 Apr 16;(750):59–130. doi: 10.3897/zookeys.750.23536 (PMC5913189; doi:10.3897/zookeys.750.23536)
Supplement: XML Treatment for Leptodrepana kimbrellae [file zookeys.750.23536-treatment10.xml]

<!DOCTYPE tp:taxon-treatment
  PUBLIC "-//TaxonX//DTD Taxonomic Treatment Publishing DTD v0 20100105//EN" "tax-treatment-NSO.dtd">
<tp:taxon-treatment xmlns:tp="http://www.plazi.org/taxpub"><tp:treatment-meta><kwd-group><label>Taxon classification</label><kwd><named-content xmlns:xlink="http://www.w3.org/1999/xlink" content-type="kingdom">Animalia</named-content></kwd><kwd><named-content xmlns:xlink="http://www.w3.org/1999/xlink" content-type="order">Hymenoptera</named-content></kwd><kwd><named-content xmlns:xlink="http://www.w3.org/1999/xlink" content-type="family">Braconidae</named-content></kwd></kwd-group><mixed-citation publication-type="journal"><person-group><name><surname>Dadelahi</surname><given-names>Samin D.</given-names></name><name><surname>Shaw</surname><given-names>Scott R.</given-names></name><name><surname>Aguirre</surname><given-names>Helmuth</given-names></name><name><surname>de Almeida</surname><given-names>Luis Felipe V.</given-names></name></person-group><article-title>A taxonomic study of Costa Rican <italic><tp:taxon-name><tp:taxon-name-part taxon-name-part-type="genus" reg="Leptodrepana">Leptodrepana</tp:taxon-name-part></tp:taxon-name></italic> with the description of twenty-four new species (<tp:taxon-name><tp:taxon-name-part taxon-name-part-type="order">Hymenoptera</tp:taxon-name-part></tp:taxon-name>, <tp:taxon-name><tp:taxon-name-part taxon-name-part-type="family">Braconidae</tp:taxon-name-part></tp:taxon-name>, <tp:taxon-name><tp:taxon-name-part taxon-name-part-type="subfamily">Cheloninae</tp:taxon-name-part></tp:taxon-name>)</article-title><source>Zookeys</source><day>16</day><month>4</month><year>2018</year><volume>2018</volume><issue>750</issue><fpage>59</fpage><lpage>130</lpage><pub-id pub-id-type="doi">10.3897/zookeys.750.23536</pub-id></mixed-citation></tp:treatment-meta><tp:nomenclature><tp:taxon-name>
            <tp:taxon-name-part taxon-name-part-type="genus" reg="Leptodrepana">Leptodrepana</tp:taxon-name-part>
            <tp:taxon-name-part taxon-name-part-type="species" reg="kimbrellae">kimbrellae</tp:taxon-name-part>
            <object-id xmlns:xlink="http://www.w3.org/1999/xlink" content-type="zoobank" xlink:type="simple">http://zoobank.org/A98E7A29-CAFA-45F2-A26B-89EAF02ACD9D</object-id>
          </tp:taxon-name><tp:taxon-authority>Dadelahi</tp:taxon-authority><tp:taxon-status xmlns:xlink="http://www.w3.org/1999/xlink" xlink:type="simple">sp. n.</tp:taxon-status><xref ref-type="fig" rid="F9">Figs 46–51</xref></tp:nomenclature><tp:treatment-sec sec-type="diagnosis" id="SECID0EZEBI"><title>Diagnosis.</title><p>In posterior view apex terminating in two points deeply arched between; in dorsal view, apex terminates in two points visible below rounded carapace dorsum. The mesopleuron is deeply foveate medially. The scutellar sulcus has 6 well-defined depressions. The posterior margin of the basal yellowish white patch on the carapace is usually deeply notched. Body mostly blackish brown but carapace with basal third yellowish white, posterior margin of this area is medially deeply notched giving the basal area a bi-lobed appearance.</p><fig id="F9" position="float" orientation="portrait"><label>Figures 46–51.</label><caption><p>
                <italic><tp:taxon-name><tp:taxon-name-part taxon-name-part-type="genus" reg="Leptodrepana">Leptodrepana</tp:taxon-name-part> <tp:taxon-name-part taxon-name-part-type="species" reg="kimbrellae">kimbrellae</tp:taxon-name-part></tp:taxon-name></italic>. <bold>46</bold> Female habitus in lateral view <bold>47</bold> male habitus in lateral view <bold>48</bold> female habitus in dorsal view <bold>49</bold> metasoma in dorso-posterior view with a couple of pointing projections <bold>50</bold> metasoma in lateral view <bold>51</bold> metasoma in dorsal view.</p></caption><graphic xmlns:xlink="http://www.w3.org/1999/xlink" xlink:href="zookeys-750-059-g009.jpg" position="float" orientation="portrait" xlink:type="simple" id="oo_196879.jpg"/></fig></tp:treatment-sec><tp:treatment-sec sec-type="Holotype female" id="SECID0ECGBI"><title>Holotype female.</title><p>
            <abbrev xmlns:xlink="http://www.w3.org/1999/xlink" xlink:title="body length" id="ABBRID0EIGBI" xlink:type="simple">BL</abbrev> 2.46 mm; FWL 2.06 mm; CL 1.16 mm; CW 0.4 mm; CL/CW 2.9.</p></tp:treatment-sec><tp:treatment-sec sec-type="description" id="SECID0EMGBI"><title>Description.</title><p>
            <italic>Color</italic>. Head blackish brown, mandibles mostly yellowish brown but blackish brown basally and apically; palpi yellowish white; antennae brown darkest apically with scape, pedicel and first flagellomere (basal) yellow; mesosoma black; legs yellowish orange with a narrow basal band of white on tibiae of hind and middle legs; wings suffused with light brown pigmentation and appear slightly dusky with brown venation, parastigma and vein 1M lighter in color; carapace blackish brown with basal third yellowish white, posterior margin of this area is medially deeply notched giving the basal area a bi-lobed appearance.</p><p>
            <italic>Head</italic>. <abbrev xmlns:xlink="http://www.w3.org/1999/xlink" xlink:title="Width" id="ABBRID0EYGBI" xlink:type="simple">HW</abbrev> 0.75 mm; <abbrev xmlns:xlink="http://www.w3.org/1999/xlink" xlink:title="Length" id="ABBRID0E3GBI" xlink:type="simple">HL</abbrev> 0.63 mm; <abbrev xmlns:xlink="http://www.w3.org/1999/xlink" xlink:title="Width" id="ABBRID0EAHBI" xlink:type="simple">HW</abbrev>/<abbrev xmlns:xlink="http://www.w3.org/1999/xlink" xlink:title="Length" id="ABBRID0EEHBI" xlink:type="simple">HL</abbrev> 1.2; face, genae, vertex and ocellar triangle rugulose-punctate; frons depressed, coarsely punctate with fine parallel lineation to median carinae; clypeus punctate and apical margin rounded; occipital carina complete; antennae with a slightly swollen appearance medially.</p><p>
            <italic>Mesosoma</italic>. Pronotum foveate antero-laterally to weakly areolate-rugose at propleural margin; propleuron weakly areolate-rugose; mesoscutum medially with irregular parallel pitted grooves between notauli difficult to distinguish and appears areolate-rugose; notauli narrow and visible anteriorly; medial mesonotal lobe granulate-punctate, lateral mesonotal lobes rugose-coarsely punctate; scutellar sulcus with 6 well-defined depressions, all longer than wide; scutellar disc coarsely punctate; mesopleuron anteriorly rugose, medially deeply foveate especially at and posterior to precoxal sulcus; propodeum coarsely areolate-rugose with distinct transverse carina raised into small and roughly equal medial and lateral flanges.</p><p>
            <italic>Metasoma</italic>. Carapace areolate-rugose basally, graduating to shiny and weakly punctate at apex; in posterior view apex terminating in two points deeply arched between; in dorsal view, apex terminates in two points visible below rounded carapace dorsum; in lateral view, apex terminates in sloping point below midline; ventral cavity almost reaching apex.</p><p>
            <bold>Variation of paratype females.</bold> Color: clypeus orange; scape pedicel flagellum uniformly brown; legs yellowish white to orange/brown and basal tibial bands appear faint on lighter colored legs; carapace with basal yellowish white area weakly to deeply bi-lobed; parastigma and vein 1M same color as remaining venation; <abbrev xmlns:xlink="http://www.w3.org/1999/xlink" xlink:title="Width" id="ABBRID0EUHBI" xlink:type="simple">HW</abbrev> 0.63–0.78 mm; <abbrev xmlns:xlink="http://www.w3.org/1999/xlink" xlink:title="Length" id="ABBRID0EYHBI" xlink:type="simple">HL</abbrev> 0.53–0.63 mm; <abbrev xmlns:xlink="http://www.w3.org/1999/xlink" xlink:title="Width" id="ABBRID0E3HBI" xlink:type="simple">HW</abbrev>/<abbrev xmlns:xlink="http://www.w3.org/1999/xlink" xlink:title="Length" id="ABBRID0EAIBI" xlink:type="simple">HL</abbrev> 1.2–1.25; <abbrev xmlns:xlink="http://www.w3.org/1999/xlink" xlink:title="body length" id="ABBRID0EEIBI" xlink:type="simple">BL</abbrev> 1.7–2.4 mm; FWL 2.1–2.9 mm; CL 0.9–1.2 mm; CW 0.32–0.44 mm; CL/CW 2.4–2.8.</p><p>
            <bold>Variation of paratype males.</bold> Similar to females except clypeus yellow/orange; antennae with 24 flagellomeres, tapering apically; flagellum yellowish white; mesopleuron coarsely punctate medially; in posterior view, carapace apex terminating in two points shallowly arched between; ventral cavity distal carapace apex. <abbrev xmlns:xlink="http://www.w3.org/1999/xlink" xlink:title="Width" id="ABBRID0EMIBI" xlink:type="simple">HW</abbrev> 0.58–0.63 <!--PageBreak-->mm; <abbrev xmlns:xlink="http://www.w3.org/1999/xlink" xlink:title="Length" id="ABBRID0ESIBI" xlink:type="simple">HL</abbrev> 0.48–0.5 mm; <abbrev xmlns:xlink="http://www.w3.org/1999/xlink" xlink:title="Width" id="ABBRID0EWIBI" xlink:type="simple">HW</abbrev>/<abbrev xmlns:xlink="http://www.w3.org/1999/xlink" xlink:title="Length" id="ABBRID0E1IBI" xlink:type="simple">HL</abbrev> 1.2–1.3; <abbrev xmlns:xlink="http://www.w3.org/1999/xlink" xlink:title="body length" id="ABBRID0E5IBI" xlink:type="simple">BL</abbrev> 1.9–2.1 mm; FWL 1.7–1.9 mm; CL 1.0 mm; CW 0.32 mm; CL/CW 3.13.</p></tp:treatment-sec><tp:treatment-sec sec-type="material" id="SECID0ECJBI"><title>Material examined.</title><p>Holotype female: PUNTARENAS, R. F. Golfo Dulce, 3 km SW Rincon, 10 m, vi–viii.1989 (P. Hanson) [<abbrev xmlns:xlink="http://www.w3.org/1999/xlink" content-type="institution" xlink:title="University of Wyoming Insect Museum, Laramie, Wyoming" id="ABBRID0EIJBI" xlink:type="simple">UWIM</abbrev>]. Paratype females: 3♀, 1♂, same data as holotype; 1♀, GUANACASTE, P. N. Guanacaste Arenales, SW side Volcan Cacao, 900 m, ii–v.1989 (I. Gauld); 1♀, same data as holotype except ii–iii.1989 (P. Hanson &amp; I. Gauld); 6♀, 1♂, same data as holotype except iii–v.1989; 1♀, same data as holotype except xii.1989–iii.1990; 1♀, same data as holotype except vi.1991; 1♀, same data as holotype except x.1991; 5♀, same data as holotype except ii.1993; 1♀, 1♂, same data as holotype except iii.1993; 3♀,1♂, same data as holotype except in primary forest, iv.1993; 1♂, PUNTARENAS, P. N. Corcovado, Est. Sirena, 0–100 m, i.1992 (G. Fonseca) L-S-270500,508300 [<abbrev xmlns:xlink="http://www.w3.org/1999/xlink" content-type="institution" xlink:title="Instituto Nacional de Biodiversidad, Santo Domingo de Heredia, Costa Rica" id="ABBRID0EMJBI" xlink:type="simple">INBio</abbrev>]; 1♀, PUNTARENAS, San Vito Est Biol. Las Alturas, 1700 m, ii–iv.1993; 2♀, SAN JOSE, 26 km N San Isidro 2100 m, malaise in secondary growth, ii–iv.1993; 3♀, SAN JOSE, Cerro de la Muerte, 2 km W. Empalme 2300 m, vi.1995.</p></tp:treatment-sec><tp:treatment-sec sec-type="remarks" id="SECID0EQJBI"><title>Remarks.</title><p>Superficially <italic><tp:taxon-name><tp:taxon-name-part taxon-name-part-type="genus" reg="Leptodrepana">Leptodrepana</tp:taxon-name-part> <tp:taxon-name-part taxon-name-part-type="species" reg="kimbrellae">kimbrellae</tp:taxon-name-part></tp:taxon-name></italic> is most similar to <italic><tp:taxon-name><tp:taxon-name-part taxon-name-part-type="genus" reg="Leptodrepana">L.</tp:taxon-name-part> <tp:taxon-name-part taxon-name-part-type="species" reg="gauldilox">gauldilox</tp:taxon-name-part></tp:taxon-name></italic>. Both species are similar in color and in posterior and lateral views, have two tubercles on the carapace apex. However, upon examination they are easily distinguished from one another. <italic><tp:taxon-name><tp:taxon-name-part taxon-name-part-type="genus" reg="Leptodrepana">Leptodrepana</tp:taxon-name-part> <tp:taxon-name-part taxon-name-part-type="species" reg="kimbrellae">kimbrellae</tp:taxon-name-part></tp:taxon-name></italic> is small, less than 2.5 mm and in lateral view, the carapace is at the most 3 times as long as wide. <italic><tp:taxon-name><tp:taxon-name-part taxon-name-part-type="genus" reg="Leptodrepana">Leptodrepana</tp:taxon-name-part> <tp:taxon-name-part taxon-name-part-type="species" reg="gauldilox">gauldilox</tp:taxon-name-part></tp:taxon-name></italic> is large, more than 3.0 mm and in lateral view, the carapace is more than 3.5 times as long as wide. <italic><tp:taxon-name><tp:taxon-name-part taxon-name-part-type="genus" reg="Leptodrepana">Leptodrepana</tp:taxon-name-part> <tp:taxon-name-part taxon-name-part-type="species" reg="kimbrellae">kimbrellae</tp:taxon-name-part></tp:taxon-name></italic> is also similar to <italic><tp:taxon-name><tp:taxon-name-part taxon-name-part-type="genus" reg="Leptodrepana">L.</tp:taxon-name-part> <tp:taxon-name-part taxon-name-part-type="species" reg="hansoni">hansoni</tp:taxon-name-part></tp:taxon-name></italic> in size, color, and presence of two tubercles on the carapace apex, visible in posterior and dorsal views. <italic><tp:taxon-name><tp:taxon-name-part taxon-name-part-type="genus" reg="Leptodrepana">Leptodrepana</tp:taxon-name-part> <tp:taxon-name-part taxon-name-part-type="species" reg="kimbrellae">kimbrellae</tp:taxon-name-part></tp:taxon-name></italic> may be easily distinguished from this species. The mesopleuron is deeply foveate medially. The scutellar sulcus has six well-defined depressions. The posterior margin of the basal yellowish white patch on the carapace is usually deeply notched. <italic><tp:taxon-name><tp:taxon-name-part taxon-name-part-type="genus" reg="Leptodrepana">Leptodrepana</tp:taxon-name-part> <tp:taxon-name-part taxon-name-part-type="species" reg="hansoni">hansoni</tp:taxon-name-part></tp:taxon-name></italic> has a shiny impunctate area medially on the mesopleuron and the scutellar sulcus has four well-defined depressions. Additionally, the carapace of <italic><tp:taxon-name><tp:taxon-name-part taxon-name-part-type="genus" reg="Leptodrepana">L.</tp:taxon-name-part> <tp:taxon-name-part taxon-name-part-type="species" reg="hansoni">hansoni</tp:taxon-name-part></tp:taxon-name></italic> is entirely brownish black.</p></tp:treatment-sec><tp:treatment-sec sec-type="etymology" id="SECID0EZMBI"><title>Etymology.</title><p>This species name is a patronym named in honor of a sister of SDD, Sarah Kimbrell Migrants.</p></tp:treatment-sec></tp:taxon-treatment>
