# Supplementary material for: A taxonomic study of Costa Rican Leptodrepana with the description of twenty-four new species (Hymenoptera, Braconidae, Cheloninae)
Source: Zookeys. 2018 Apr 16;(750):59–130. doi: 10.3897/zookeys.750.23536 (PMC5913189; doi:10.3897/zookeys.750.23536)
Supplement: XML Treatment for Leptodrepana lorenae [file zookeys.750.23536-treatment11.xml]

<!DOCTYPE tp:taxon-treatment
  PUBLIC "-//TaxonX//DTD Taxonomic Treatment Publishing DTD v0 20100105//EN" "tax-treatment-NSO.dtd">
<tp:taxon-treatment xmlns:tp="http://www.plazi.org/taxpub"><tp:treatment-meta><kwd-group><label>Taxon classification</label><kwd><named-content xmlns:xlink="http://www.w3.org/1999/xlink" content-type="kingdom">Animalia</named-content></kwd><kwd><named-content xmlns:xlink="http://www.w3.org/1999/xlink" content-type="order">Hymenoptera</named-content></kwd><kwd><named-content xmlns:xlink="http://www.w3.org/1999/xlink" content-type="family">Braconidae</named-content></kwd></kwd-group><mixed-citation publication-type="journal"><person-group><name><surname>Dadelahi</surname><given-names>Samin D.</given-names></name><name><surname>Shaw</surname><given-names>Scott R.</given-names></name><name><surname>Aguirre</surname><given-names>Helmuth</given-names></name><name><surname>de Almeida</surname><given-names>Luis Felipe V.</given-names></name></person-group><article-title>A taxonomic study of Costa Rican <italic><tp:taxon-name><tp:taxon-name-part taxon-name-part-type="genus" reg="Leptodrepana">Leptodrepana</tp:taxon-name-part></tp:taxon-name></italic> with the description of twenty-four new species (<tp:taxon-name><tp:taxon-name-part taxon-name-part-type="order">Hymenoptera</tp:taxon-name-part></tp:taxon-name>, <tp:taxon-name><tp:taxon-name-part taxon-name-part-type="family">Braconidae</tp:taxon-name-part></tp:taxon-name>, <tp:taxon-name><tp:taxon-name-part taxon-name-part-type="subfamily">Cheloninae</tp:taxon-name-part></tp:taxon-name>)</article-title><source>Zookeys</source><day>16</day><month>4</month><year>2018</year><volume>2018</volume><issue>750</issue><fpage>59</fpage><lpage>130</lpage><pub-id pub-id-type="doi">10.3897/zookeys.750.23536</pub-id></mixed-citation></tp:treatment-meta><tp:nomenclature><tp:taxon-name>
            <tp:taxon-name-part taxon-name-part-type="genus" reg="Leptodrepana">Leptodrepana</tp:taxon-name-part>
            <tp:taxon-name-part taxon-name-part-type="species" reg="lorenae">lorenae</tp:taxon-name-part>
            <object-id xmlns:xlink="http://www.w3.org/1999/xlink" content-type="zoobank" xlink:type="simple">http://zoobank.org/9BD8D7BF-964B-474E-8175-1DA02142E947</object-id>
          </tp:taxon-name><tp:taxon-authority>Dadelahi &amp; Shaw</tp:taxon-authority><tp:taxon-status xmlns:xlink="http://www.w3.org/1999/xlink" xlink:type="simple">sp. n.</tp:taxon-status><xref ref-type="fig" rid="F10">Figs 52–56</xref><!--PageBreak--><!--PageBreak--></tp:nomenclature><tp:treatment-sec sec-type="diagnosis" id="SECID0ENOBI"><title>Diagnosis.</title><p>Large body size, more than 3.0 mm. In dorsal view, the carapace apex in females appears distinctly truncated; in posterior view, the points are visible; in lateral view the carapace is approximately 4.5× as long as wide. Head yellowish white except vertex, temple, medial area of frons and apical margin of clypeus blackish brown; lateral pronotum and propleuron yellowish white; mesonotum orange; <!--PageBreak--><!--PageBreak-->mesopleuron blackish brown except postero-ventrally yellowish white; metanotum, metapleuron and propodeum blackish brown; wings suffused with dark brown pigment; carapace mostly black with large yellowish white diamond shaped patch covering most of dorsal surface.</p><fig id="F10" position="float" orientation="portrait"><label>Figures 52–56.</label><caption><p>
                <italic><tp:taxon-name><tp:taxon-name-part taxon-name-part-type="genus" reg="Leptodrepana">Leptodrepana</tp:taxon-name-part> <tp:taxon-name-part taxon-name-part-type="species" reg="lorenae">lorenae</tp:taxon-name-part></tp:taxon-name></italic>. <bold>52</bold> Female habitus in lateral view <bold>53</bold> female habitus in dorsal view <bold>54</bold> metasoma in dorso-posterior view terminating truncated <bold>55</bold> metasoma in lateral view <bold>56</bold> metasoma in dorsal view.</p></caption><graphic xmlns:xlink="http://www.w3.org/1999/xlink" xlink:href="zookeys-750-059-g010.jpg" position="float" orientation="portrait" xlink:type="simple" id="oo_196880.jpg"/></fig></tp:treatment-sec><tp:treatment-sec sec-type="Holotype female" id="SECID0EYPBI"><title>Holotype female.</title><p>
            <abbrev xmlns:xlink="http://www.w3.org/1999/xlink" xlink:title="body length" id="ABBRID0E5PBI" xlink:type="simple">BL</abbrev> 3.6 mm; FWL 3.0 mm; CL 1.84 mm; CW 0.4 mm; CL/CW 4.6.</p></tp:treatment-sec><tp:treatment-sec sec-type="description" id="SECID0ECQBI"><title>Description.</title><p>
            <italic>Color</italic>. Head yellowish white except vertex, temple, medial area of frons and apical margin of clypeus blackish brown; clypeus orange medially; mandibles yellow, blackish brown apically; palpi yellowish white; antennae with scape, pedicel and flagellomeres 1–3 brownish black, flagellomeres 3–6 yellowish white and flagellomeres 7–17 brownish black; lateral pronotum and propleuron yellowish white; mesonotum orange; mesopleuron blackish brown except postero-ventrally yellowish white; metanotum, metapleuron and propodeum blackish brown; legs appear distinctly banded in yellowish white and brownish black: fore leg yellowish white with femur basally brownish black and tibia mostly brownish black except for narrow basal band of yellowish white; middle leg similar to fore leg except tibial band bordered by brownish black basally; hind leg similar to fore and middle legs except coxa brownish black dorso-laterally, femur with wide medial band of yellowish white otherwise brownish black and tibia same pattern as femur; wings suffused with dark brown pigment; venation dark brown; carapace mostly black with large yellowish white diamond shaped patch covering most of dorsal surface.</p><p>
            <italic>Head</italic>. <abbrev xmlns:xlink="http://www.w3.org/1999/xlink" xlink:title="Width" id="ABBRID0EOQBI" xlink:type="simple">HW</abbrev> 1.05 mm; <abbrev xmlns:xlink="http://www.w3.org/1999/xlink" xlink:title="Length" id="ABBRID0ESQBI" xlink:type="simple">HL</abbrev> 0.9 mm; <abbrev xmlns:xlink="http://www.w3.org/1999/xlink" xlink:title="Width" id="ABBRID0EWQBI" xlink:type="simple">HW</abbrev>/<abbrev xmlns:xlink="http://www.w3.org/1999/xlink" xlink:title="Length" id="ABBRID0E1QBI" xlink:type="simple">HL</abbrev> 1.16; face, genae, vertex and ocellar triangle rugulose-punctate; frons depressed with fine parallel lineation lateral to median carina; clypeus punctate and apical margin rounded; occipital carina complete.</p><p>
            <italic>Mesosoma</italic>. Pronotum mostly impunctate except foveolate at mesoscutal and mesopleural margins; propleuron foveate; mesoscutum medially with numerous pitted parallel grooves; median and lateral rugose-punctate; notauli shallow and visible anteriorly; scutellar sulcus with four well-defined depressions, all longer than wide; scutellar disc punctate; mesopleuron anteriorly rugose, medially shiny and impunctate, foveate at precoxal sulcus, weakly punctate postero-ventrally; propodeum coarsely areolate-rugose with distinct transverse carina raised into medial and lateral flanges, lateral flanges at least twice the size of median flanges.</p><p>
            <italic>Metasoma</italic>. Carapace areolate-rugose basally to rugulose-punctate at apex; in dorsal view, carapace apex appears distinctly squared or truncated; in posterior view, apex terminates in two blunt points widely separated and weakly arched between, in lateral view, carapace apex terminates in blunt point below midline.</p><p>
            <bold>Paratype males.</bold> No males.</p></tp:treatment-sec><tp:treatment-sec sec-type="material" id="SECID0EKRBI"><title>Material examined.</title><p>Holotype female: ALAJUELA, Est. San Ramon, 900 m, vii-xi.1995 (P. Hanson) [<abbrev xmlns:xlink="http://www.w3.org/1999/xlink" content-type="institution" xlink:title="University of Wyoming Insect Museum, Laramie, Wyoming" id="ABBRID0EQRBI" xlink:type="simple">UWIM</abbrev>].</p></tp:treatment-sec><tp:treatment-sec sec-type="remarks" id="SECID0EURBI"><title>Remarks.</title><p>
            <italic><tp:taxon-name><tp:taxon-name-part taxon-name-part-type="genus" reg="Leptodrepana">Leptodrepana</tp:taxon-name-part> <tp:taxon-name-part taxon-name-part-type="species" reg="lorenae">lorenae</tp:taxon-name-part></tp:taxon-name></italic> may be easily distinguished from other Costa Rican species because of its many unique characters. The species is large, more than 3.0 mm. In dorsal view, the carapace apex in females appears distinctly truncated (Fig. <xref ref-type="fig" rid="F10">56</xref>). The square shape is due to the presence of two blunt points widely sepa<!--PageBreak-->rated from one another. In posterior view, the points are visible. Additionally, in lateral view the carapace is approximately 4.5 times as long as wide (Fig. <xref ref-type="fig" rid="F10">55</xref>). On the mesosoma, the scutellar sulcus bears three well-defined depressions and the mesopleuron is medially shiny and impunctate. Coloration of the species is also quite distinct. The head yellowish white except at the vertex, temple, medial area of frons and apical margin of clypeus which are blackish brown. The antennae are brownish black but bear a yellowish white annulus at basal flagellomeres 3–6. The mesosoma is multicolored with the lateral pronotum and propleuron yellowish white. The mesonotum is orange and the remaining portions of the mesosoma are brownish black except for postero-ventrally on the mesopleuron that is yellowish white. The legs have a distinctly banded appearance, alternating sections appearing yellowish white and brownish black. The carapace mostly black with large yellowish white diamond-shaped patch.</p></tp:treatment-sec><tp:treatment-sec sec-type="etymology" id="SECID0EPSBI"><title>Etymology.</title><p>This species name is a patronym in honor of the niece of SDD, Loren Paige Migrants, an incredible animated force of nature.</p></tp:treatment-sec></tp:taxon-treatment>
