# Supplementary material for: A taxonomic study of Costa Rican Leptodrepana with the description of twenty-four new species (Hymenoptera, Braconidae, Cheloninae)
Source: Zookeys. 2018 Apr 16;(750):59–130. doi: 10.3897/zookeys.750.23536 (PMC5913189; doi:10.3897/zookeys.750.23536)
Supplement: XML Treatment for Leptodrepana munjuanae [file zookeys.750.23536-treatment12.xml]

<!DOCTYPE tp:taxon-treatment
  PUBLIC "-//TaxonX//DTD Taxonomic Treatment Publishing DTD v0 20100105//EN" "tax-treatment-NSO.dtd">
<tp:taxon-treatment xmlns:tp="http://www.plazi.org/taxpub"><tp:treatment-meta><kwd-group><label>Taxon classification</label><kwd><named-content xmlns:xlink="http://www.w3.org/1999/xlink" content-type="kingdom">Animalia</named-content></kwd><kwd><named-content xmlns:xlink="http://www.w3.org/1999/xlink" content-type="order">Hymenoptera</named-content></kwd><kwd><named-content xmlns:xlink="http://www.w3.org/1999/xlink" content-type="family">Braconidae</named-content></kwd></kwd-group><mixed-citation publication-type="journal"><person-group><name><surname>Dadelahi</surname><given-names>Samin D.</given-names></name><name><surname>Shaw</surname><given-names>Scott R.</given-names></name><name><surname>Aguirre</surname><given-names>Helmuth</given-names></name><name><surname>de Almeida</surname><given-names>Luis Felipe V.</given-names></name></person-group><article-title>A taxonomic study of Costa Rican <italic><tp:taxon-name><tp:taxon-name-part taxon-name-part-type="genus" reg="Leptodrepana">Leptodrepana</tp:taxon-name-part></tp:taxon-name></italic> with the description of twenty-four new species (<tp:taxon-name><tp:taxon-name-part taxon-name-part-type="order">Hymenoptera</tp:taxon-name-part></tp:taxon-name>, <tp:taxon-name><tp:taxon-name-part taxon-name-part-type="family">Braconidae</tp:taxon-name-part></tp:taxon-name>, <tp:taxon-name><tp:taxon-name-part taxon-name-part-type="subfamily">Cheloninae</tp:taxon-name-part></tp:taxon-name>)</article-title><source>Zookeys</source><day>16</day><month>4</month><year>2018</year><volume>2018</volume><issue>750</issue><fpage>59</fpage><lpage>130</lpage><pub-id pub-id-type="doi">10.3897/zookeys.750.23536</pub-id></mixed-citation></tp:treatment-meta><tp:nomenclature><tp:taxon-name>
            <tp:taxon-name-part taxon-name-part-type="genus" reg="Leptodrepana">Leptodrepana</tp:taxon-name-part>
            <tp:taxon-name-part taxon-name-part-type="species" reg="munjuanae">munjuanae</tp:taxon-name-part>
            <object-id xmlns:xlink="http://www.w3.org/1999/xlink" content-type="zoobank" xlink:type="simple">http://zoobank.org/C3645F8E-91B8-45A4-8B8C-A22F6BC10E3B</object-id>
          </tp:taxon-name><tp:taxon-authority>Dadelahi &amp; Shaw</tp:taxon-authority><tp:taxon-status xmlns:xlink="http://www.w3.org/1999/xlink" xlink:type="simple">sp. n.</tp:taxon-status><xref ref-type="fig" rid="F11">Figs 57–61</xref></tp:nomenclature><tp:treatment-sec sec-type="diagnosis" id="SECID0EBUBI"><title>Diagnosis.</title><p>In dorsal view, the carapace apex is square-rounded; in posterior view, the carapace apex is rounded with a weakly arched transverse ridge or carina; in lateral view, the apex is mostly rounded but the carina is visible. Tri-colored antennae: the scape, pedicel, and flagellomeres 1–4 are yellow; the flagellomeres 4–6 are yellowish white; flagellomeres 6–17 are black. The mesoscutum medially has two wide irregular parallel-pitted grooves between the notauli. The mesopleuron is medially foveate with a wide scrobiculate groove at the precoxal sulcus. The scutellar sulcus has 3 well-defined depressions.</p><fig id="F11" position="float" orientation="portrait"><label>Figures 57–61.</label><caption><p>
                <italic><tp:taxon-name><tp:taxon-name-part taxon-name-part-type="genus" reg="Leptodrepana">Leptodrepana</tp:taxon-name-part> <tp:taxon-name-part taxon-name-part-type="species" reg="munjuanae">munjuanae</tp:taxon-name-part></tp:taxon-name></italic>. <bold>57</bold> Female habitus in lateral view <bold>58</bold> female habitus in dorsal view <bold>59</bold> metasoma in dorso-posterior view terminating truncated <bold>60</bold> metasoma in lateral view <bold>61</bold> metasoma in dorsal view.</p></caption><graphic xmlns:xlink="http://www.w3.org/1999/xlink" xlink:href="zookeys-750-059-g011.jpg" position="float" orientation="portrait" xlink:type="simple" id="oo_196881.jpg"/></fig></tp:treatment-sec><tp:treatment-sec sec-type="Holotype female" id="SECID0EIVBI"><title>Holotype female.</title><p>
            <abbrev xmlns:xlink="http://www.w3.org/1999/xlink" xlink:title="body length" id="ABBRID0EOVBI" xlink:type="simple">BL</abbrev> 2.6 mm; FWL 2.13 mm; CL 1.16 mm; CW 0.44 mm; CL/CW 2.64.</p></tp:treatment-sec><tp:treatment-sec sec-type="description" id="SECID0ESVBI"><title>Description.</title><p>
            <italic>Color</italic>. Head mostly brownish black, face medially yellow; clypeus yellow; mandibles yellow, blackish brown apically; apical margin of clypeus yellowish brown; palpi yellowish white; tri-colored antennae: scape, pedicel, and flagellomeres 1–4 yellow; flagellomeres 4–6 yellowish white; flagellomeres 6–17 black; mesosoma mostly yellowish orange except metapleuron and propodeum black; middle and fore leg coxae yellowish white and remainder yellow; hind leg mostly yellow except apical portions of femur, and tibia yellowish brown; wings suffused with brown pigment; basal half of carapace yellowish white, apical half of carapace blackish brown.</p><p>
            <italic>Head</italic>. <abbrev xmlns:xlink="http://www.w3.org/1999/xlink" xlink:title="Width" id="ABBRID0E5VBI" xlink:type="simple">HW</abbrev> 0.83 mm; <abbrev xmlns:xlink="http://www.w3.org/1999/xlink" xlink:title="Length" id="ABBRID0ECWBI" xlink:type="simple">HL</abbrev> 0.6 mm; <abbrev xmlns:xlink="http://www.w3.org/1999/xlink" xlink:title="Width" id="ABBRID0EGWBI" xlink:type="simple">HW</abbrev>/<abbrev xmlns:xlink="http://www.w3.org/1999/xlink" xlink:title="Length" id="ABBRID0EKWBI" xlink:type="simple">HL</abbrev> 1.38; face, genae, vertex and ocellar triangle rugulose-punctate; frons depressed, weakly punctate with fine parallel lineation lateral to median carina; clypeus punctate and apical margin rounded; occipital carina complete.</p><p>
            <italic>Mesosoma</italic>. Pronotum rugose antero-laterally to impunctate at propleural margin; propleuron weakly areolate-rugose; mesoscutum medially with two wide irregular parallel pitted grooves between notauli; notauli visible anteriorly; median and lateral mesonotal lobes rugulose-punctate; scutellar sulcus with three well-defined depressions, all longer than wide; scutellar disc punctate; mesopleuron anteriorly rugose, medially foveate, wide scrobiculate groove at precoxal sulcus, foveolate to punctate postero-ventrally; propodeum coarsely areolate-rugose with distinct transverse carina raised into small and roughly equal medial and lateral flanges.</p><p>
            <italic>Metasoma</italic>. Carapace completely areolate-rugose to rugulose-punctate at apex; in dorsal view, carapace apex square-rounded; in posterior view, apex of carapace rounded with weakly arched transverse ridge or carina; in lateral view, apex mostly rounded but carina visible.</p><p>
            <bold>Variation of paratype females.</bold> Face mostly blackish brown with yellow area reduced to clypeus and directly above fronto-clypeal suture; mesosoma mostly orangish brown; femur and tibia of hind leg not darker apically; <abbrev xmlns:xlink="http://www.w3.org/1999/xlink" xlink:title="Width" id="ABBRID0E1WBI" xlink:type="simple">HW</abbrev> 0.68–0.8 mm; <abbrev xmlns:xlink="http://www.w3.org/1999/xlink" xlink:title="Length" id="ABBRID0E5WBI" xlink:type="simple">HL</abbrev> 0.575–0.6 mm; <abbrev xmlns:xlink="http://www.w3.org/1999/xlink" xlink:title="Width" id="ABBRID0ECXBI" xlink:type="simple">HW</abbrev>/<abbrev xmlns:xlink="http://www.w3.org/1999/xlink" xlink:title="Length" id="ABBRID0EGXBI" xlink:type="simple">HL</abbrev> 1.17-1.3; <abbrev xmlns:xlink="http://www.w3.org/1999/xlink" xlink:title="body length" id="ABBRID0EKXBI" xlink:type="simple">BL</abbrev> 2.2–3.06 mm; FWL 1.8–2.53 mm; CL 1.08–1.4 mm; CW 0.28–0.4 mm; CL/CW 3.37–3.85.</p><p>
            <bold>Paratype males.</bold> No males.</p></tp:treatment-sec><tp:treatment-sec sec-type="material" id="SECID0ESXBI"><title>Material examined.</title><p>Holotype female: LIMON, P. N. Tortuguera, Est. 4-esquinas, 0 m, vi–viii.1989 (Solano) [<abbrev xmlns:xlink="http://www.w3.org/1999/xlink" content-type="institution" xlink:title="University of Wyoming Insect Museum, Laramie, Wyoming" id="ABBRID0EYXBI" xlink:type="simple">UWIM</abbrev>]. Paratype data: 1♀, CARTAGO, Ref. Nac. Fauna Silv., Tapanti, 1150, L-N-194000-559800, i.1992 (G. Mora &amp; F. Quesada) [<abbrev xmlns:xlink="http://www.w3.org/1999/xlink" content-type="institution" xlink:title="Instituto Nacional de Biodiversidad, Santo Domingo de Heredia, Costa Rica" id="ABBRID0E3XBI" xlink:type="simple">INBio</abbrev>, barcode CR1000-553528]; 1♀, same data except 1250 m, iii.1992, L-N-194000-560000, (G. Mora) [<abbrev xmlns:xlink="http://www.w3.org/1999/xlink" content-type="institution" xlink:title="Instituto Nacional de Biodiversidad, Santo Domingo de Heredia, Costa Rica" id="ABBRID0EAYBI" xlink:type="simple">INBio</abbrev>, barcode CR1000-612020]; 1♀, PUNTARENAS, P. N. Corcovado, Est. Sirena, 50 m, iv–viii.1989 (no coll. listed); 2♀, same province R. F. Golfo Dulce, 3 km SW Rincon, primary forest, 10 m, ii.1993; 1♀, same province, Peninsula de Osa, Rancho Quemado, 200 m, L-S-292500-511000, v.1991 (F. Quesada) [<abbrev xmlns:xlink="http://www.w3.org/1999/xlink" content-type="institution" xlink:title="Instituto Nacional de Biodiversidad, Santo Domingo de Heredia, Costa Rica" id="ABBRID0EEYBI" xlink:type="simple">INBio</abbrev>, barcode CR1001-294765]; 1♀, same data except v.1991, (J.C. Saborio) [<abbrev xmlns:xlink="http://www.w3.org/1999/xlink" content-type="institution" xlink:title="Instituto Nacional de Biodiversidad, Santo Domingo de Heredia, Costa Rica" id="ABBRID0EIYBI" xlink:type="simple">INBio</abbrev>, barcode CR1000-594547]; 1♀, same province, Coto Brus, Est. Las Alturas, 1500 m, L-S-322500-591300, 23.iii–2.v.1992, (F. Araya) [<abbrev xmlns:xlink="http://www.w3.org/1999/xlink" content-type="institution" xlink:title="Instituto Nacional de Biodiversidad, Santo Domingo de Heredia, Costa Rica" id="ABBRID0EMYBI" xlink:type="simple">INBio</abbrev>, barcode CR1000-790814].</p></tp:treatment-sec><tp:treatment-sec sec-type="remarks" id="SECID0EQYBI"><title>Remarks.</title><p>
            <italic><tp:taxon-name><tp:taxon-name-part taxon-name-part-type="genus" reg="Leptodrepana">Leptodrepana</tp:taxon-name-part> <tp:taxon-name-part taxon-name-part-type="species" reg="munjuanae">munjuanae</tp:taxon-name-part></tp:taxon-name></italic> has unique characters that make it easy to distinguish it from other Costa Rican species. In dorsal view, the carapace apex is square-rounded (Fig. <xref ref-type="fig" rid="F11">61</xref>). In posterior view, the carapace apex is rounded with a weakly arched transverse ridge or carina. In lateral view, the apex is mostly rounded but the carina is visible. The carapace is areolate-rugose to rugulose-punctate at the apex. The mesoscutum medially has two wide irregular parallel-pitted grooves between the notauli. The mesopleuron is medially foveate with a wide scrobiculate groove at the precoxal sulcus. The scutellar sulcus has three well-defined depressions. <italic><tp:taxon-name><tp:taxon-name-part taxon-name-part-type="genus" reg="Leptodrepana">Leptodrepana</tp:taxon-name-part> <tp:taxon-name-part taxon-name-part-type="species" reg="munjuanae">munjuanae</tp:taxon-name-part></tp:taxon-name></italic> is the only Costa Rican species described that has tri-colored antennae: the scape, pedicel, and flagellomeres 1–4 are yellow; the flagellomeres 4–6 are yellowish white; flagello-meres 6–17 are black.</p></tp:treatment-sec><tp:treatment-sec sec-type="etymology" id="SECID0EQZBI"><title>Etymology.</title><p>This species is a patronym for Munjuan Kaur, in appreciation for her friendship.</p><!--PageBreak--></tp:treatment-sec></tp:taxon-treatment>
