# Supplementary material for: A taxonomic study of Costa Rican Leptodrepana with the description of twenty-four new species (Hymenoptera, Braconidae, Cheloninae)
Source: Zookeys. 2018 Apr 16;(750):59–130. doi: 10.3897/zookeys.750.23536 (PMC5913189; doi:10.3897/zookeys.750.23536)
Supplement: XML Treatment for Leptodrepana ninae [file zookeys.750.23536-treatment13.xml]

<!DOCTYPE tp:taxon-treatment
  PUBLIC "-//TaxonX//DTD Taxonomic Treatment Publishing DTD v0 20100105//EN" "tax-treatment-NSO.dtd">
<tp:taxon-treatment xmlns:tp="http://www.plazi.org/taxpub"><tp:treatment-meta><kwd-group><label>Taxon classification</label><kwd><named-content xmlns:xlink="http://www.w3.org/1999/xlink" content-type="kingdom">Animalia</named-content></kwd><kwd><named-content xmlns:xlink="http://www.w3.org/1999/xlink" content-type="order">Hymenoptera</named-content></kwd><kwd><named-content xmlns:xlink="http://www.w3.org/1999/xlink" content-type="family">Braconidae</named-content></kwd></kwd-group><mixed-citation publication-type="journal"><person-group><name><surname>Dadelahi</surname><given-names>Samin D.</given-names></name><name><surname>Shaw</surname><given-names>Scott R.</given-names></name><name><surname>Aguirre</surname><given-names>Helmuth</given-names></name><name><surname>de Almeida</surname><given-names>Luis Felipe V.</given-names></name></person-group><article-title>A taxonomic study of Costa Rican <italic><tp:taxon-name><tp:taxon-name-part taxon-name-part-type="genus" reg="Leptodrepana">Leptodrepana</tp:taxon-name-part></tp:taxon-name></italic> with the description of twenty-four new species (<tp:taxon-name><tp:taxon-name-part taxon-name-part-type="order">Hymenoptera</tp:taxon-name-part></tp:taxon-name>, <tp:taxon-name><tp:taxon-name-part taxon-name-part-type="family">Braconidae</tp:taxon-name-part></tp:taxon-name>, <tp:taxon-name><tp:taxon-name-part taxon-name-part-type="subfamily">Cheloninae</tp:taxon-name-part></tp:taxon-name>)</article-title><source>Zookeys</source><day>16</day><month>4</month><year>2018</year><volume>2018</volume><issue>750</issue><fpage>59</fpage><lpage>130</lpage><pub-id pub-id-type="doi">10.3897/zookeys.750.23536</pub-id></mixed-citation></tp:treatment-meta><tp:nomenclature><tp:taxon-name>
            <tp:taxon-name-part taxon-name-part-type="genus" reg="Leptodrepana">Leptodrepana</tp:taxon-name-part>
            <tp:taxon-name-part taxon-name-part-type="species" reg="ninae">ninae</tp:taxon-name-part>
            <object-id xmlns:xlink="http://www.w3.org/1999/xlink" content-type="zoobank" xlink:type="simple">http://zoobank.org/40E056E0-BED8-4E24-9847-F6519B411264</object-id>
          </tp:taxon-name><tp:taxon-authority>Dadelahi &amp; Shaw</tp:taxon-authority><tp:taxon-status xmlns:xlink="http://www.w3.org/1999/xlink" xlink:type="simple">sp. n.</tp:taxon-status><xref ref-type="fig" rid="F12">Figs 62–66</xref><!--PageBreak--><!--PageBreak--></tp:nomenclature><tp:treatment-sec sec-type="diagnosis" id="SECID0EF2BI"><title>Diagnosis.</title><p>In dorsal and posterior views, the carapace apex terminates in two sharp tubercles that are deeply arched between. Head, metanotum and propodeum brownish black; lateral pronotum and mesopleuron mostly orange. The mesopleuron is medially shiny and weakly punctate with a shallow foveate band at the precoxal sulcus. The scutellar sulcus has six well-defined depressions. Dorsally the carapace bears a large oval area of orangish brown.</p><fig id="F12" position="float" orientation="portrait"><label>Figures 62–66.</label><caption><p>
                <italic><tp:taxon-name><tp:taxon-name-part taxon-name-part-type="genus" reg="Leptodrepana">Leptodrepana</tp:taxon-name-part> <tp:taxon-name-part taxon-name-part-type="species" reg="ninae">ninae</tp:taxon-name-part></tp:taxon-name></italic>. <bold>62</bold> Female habitus in lateral view <bold>63</bold> female habitus in dorsal view <bold>64</bold> metasoma in dorso-posterior view with a couple of pointing projections <bold>65</bold> metasoma in lateral view <bold>66</bold> metasoma in dorsal view.</p></caption><graphic xmlns:xlink="http://www.w3.org/1999/xlink" xlink:href="zookeys-750-059-g012.jpg" position="float" orientation="portrait" xlink:type="simple" id="oo_196882.jpg"/></fig></tp:treatment-sec><tp:treatment-sec sec-type="Holotype female" id="SECID0EM3BI"><title>Holotype female.</title><p>
            <abbrev xmlns:xlink="http://www.w3.org/1999/xlink" xlink:title="body length" id="ABBRID0ES3BI" xlink:type="simple">BL</abbrev> 2.93 mm; FWL 2.8 mm; CL 1.44 mm; CW 0.4 mm; CL/CW 3.6.</p></tp:treatment-sec><tp:treatment-sec sec-type="description" id="SECID0EW3BI"><title>Description.</title><p>
            <italic>Color</italic>. Head brownish black, mandibles yellow, blackish brown apically; palpi yellowish white; antennae brown; lateral pronotum mostly orange; mesonotum orange; metanotum brownish black; mesopleuron mostly orange but dark brownish orange posteriorly; propodeum black; fore and middle leg mostly yellowish brown; hind leg with coxa, trochanter and basal portion of femur yellowish white, trochantellus and dorso-apical portions of femur brown, tibia yellowish white ventrally and brown dorsally; wings lightly pigmented with brown venation except parastigma and vein 1M yellow; carapace mostly blackish brown except large oval area of orangish brown.</p><p>
            <italic>Head</italic>. <abbrev xmlns:xlink="http://www.w3.org/1999/xlink" xlink:title="Width" id="ABBRID0EC4BI" xlink:type="simple">HW</abbrev> 0.825 mm; <abbrev xmlns:xlink="http://www.w3.org/1999/xlink" xlink:title="Length" id="ABBRID0EG4BI" xlink:type="simple">HL</abbrev> 0.65 mm; <abbrev xmlns:xlink="http://www.w3.org/1999/xlink" xlink:title="Width" id="ABBRID0EK4BI" xlink:type="simple">HW</abbrev>/<abbrev xmlns:xlink="http://www.w3.org/1999/xlink" xlink:title="Length" id="ABBRID0EO4BI" xlink:type="simple">HL</abbrev> 1.26; face finely punctuate; genae, vertex and ocellar triangle rugulose-punctate; frons depressed rugulose-punctate with weak median carina; clypeus punctate and apical margin rounded; occipital carina complete; antennae with flagellomeres all longer than wide and decreasing in length apically except penultimate flagellomere almost as long as wide and approximately half the length of ultimate flagellomere.</p><p>
            <italic>Mesosoma</italic>. Pronotum foveolate antero-laterally to rugose at propleural margin; propleuron weakly areolate-rugose; mesoscutum medially areolate-rugose; notauli narrow, visible anteriorly; median and lateral mesonotal lobes punctate; scutellar sulcus with six well-defined depressions, all longer than wide; scutellar disc rugose-weakly punctate; mesopleuron anteriorly rugose, medially shiny and weakly punctate with shallow foveate band at precoxal sulcus, postero-ventrally weakly punctate; propodeum coarsely areolate-rugose with distinct transverse carina raised into small roughly equal medial and lateral flanges.</p><p>
            <italic>Metasoma</italic>. Carapace areolate-rugose basally to shiny and weakly punctate at apex; in dorsal and posterior views, apex terminating in two sharp tubercles deeply arched between; in lateral view, apex terminating in narrow sloping point below midpoint.</p><p>
            <bold>Variation of paratype females.</bold> Median carina distinct; <abbrev xmlns:xlink="http://www.w3.org/1999/xlink" xlink:title="Width" id="ABBRID0E54BI" xlink:type="simple">HW</abbrev> 0.83–0.88 mm; <abbrev xmlns:xlink="http://www.w3.org/1999/xlink" xlink:title="Length" id="ABBRID0EC5BI" xlink:type="simple">HL</abbrev> 0.65–0.75 mm; <abbrev xmlns:xlink="http://www.w3.org/1999/xlink" xlink:title="Width" id="ABBRID0EG5BI" xlink:type="simple">HW</abbrev>/HL1.1.7–1.27; <abbrev xmlns:xlink="http://www.w3.org/1999/xlink" xlink:title="body length" id="ABBRID0EK5BI" xlink:type="simple">BL</abbrev> 2.93–3.06 mm; FWL 2.66–2.8 mm; CL 1.44–1.48 mm; CW 0.4–0.44 mm; CL/CW 3.36–3.6.</p><p>
            <bold>Paratype males.</bold> No males.</p><!--PageBreak--><!--PageBreak--></tp:treatment-sec><tp:treatment-sec sec-type="material" id="SECID0EU5BI"><title>Material examined.</title><p>Holotype female: SAN JOSE, Zurqui de Moravia, 1600 m, iii.1991 (P. Hanson) [<abbrev xmlns:xlink="http://www.w3.org/1999/xlink" content-type="institution" xlink:title="University of Wyoming Insect Museum, Laramie, Wyoming" id="ABBRID0E15BI" xlink:type="simple">UWIM</abbrev>]. Paratype data: 1♀, CARTAGO, Dulce Nombre, Vivero Linda Vista, 1400 m, vi–viii.1993; 1♀, PUNTARENAS, Monteverde, San Luis, L-N-250850-449250, 1992 (Z. Fuentes) [<abbrev xmlns:xlink="http://www.w3.org/1999/xlink" content-type="institution" xlink:title="Instituto Nacional de Biodiversidad, Santo Domingo de Heredia, Costa Rica" id="ABBRID0E55BI" xlink:type="simple">INBio</abbrev>, barcode CR1000-805992].</p></tp:treatment-sec><tp:treatment-sec sec-type="remarks" id="SECID0EC6BI"><title>Remarks.</title><p>
            <italic><tp:taxon-name><tp:taxon-name-part taxon-name-part-type="genus" reg="Leptodrepana">Leptodrepana</tp:taxon-name-part> <tp:taxon-name-part taxon-name-part-type="species" reg="ninae">ninae</tp:taxon-name-part></tp:taxon-name></italic> is superficially similar to <italic><tp:taxon-name><tp:taxon-name-part taxon-name-part-type="genus" reg="Leptodrepana">L.</tp:taxon-name-part> <tp:taxon-name-part taxon-name-part-type="species" reg="conleyae">conleyae</tp:taxon-name-part></tp:taxon-name></italic> but may be distinguished by the following combination of characters. In dorsal and posterior views, the carapace apex terminates in two sharp tubercles that are deeply arched between (Figs <xref ref-type="fig" rid="F12">64</xref>, <xref ref-type="fig" rid="F12">66</xref>). The propleural margin of the pronotum is rugose. The mesopleuron is medially shiny and weakly punctate with a shallow foveate band at the precoxal sulcus. The scutellar sulcus has six well-defined depressions. Dorsally the carapace bears a large oval area of orangish brown. In dorsal and posterior views the carapace apex of <italic><tp:taxon-name><tp:taxon-name-part taxon-name-part-type="genus" reg="Leptodrepana">L.</tp:taxon-name-part> <tp:taxon-name-part taxon-name-part-type="species" reg="conleyae">conleyae</tp:taxon-name-part></tp:taxon-name></italic> terminates in two small tubercles weakly arched between (Figs <xref ref-type="fig" rid="F4">21</xref>, <xref ref-type="fig" rid="F4">23</xref>). The propleural margin of the pronotum is shiny and weakly punctate. The mesopleuron of <italic><tp:taxon-name><tp:taxon-name-part taxon-name-part-type="genus" reg="Leptodrepana">L.</tp:taxon-name-part> <tp:taxon-name-part taxon-name-part-type="species" reg="conleyae">conleyae</tp:taxon-name-part></tp:taxon-name></italic> is foveate medially and has a foveate groove at the precoxal sulcus. The scutellar sulcus has five well-defined depressions. The carapace has a baso-medial yellowish white “cape” or patch that extends laterally but not all the way to the lateral margins of the carapace.</p></tp:treatment-sec><tp:treatment-sec sec-type="etymology" id="SECID0EEBCI"><title>Etymology.</title><p>This species is a patronym in honor of Nina Michelle Zitani for her invaluable aid and advice in all matters entomological.</p></tp:treatment-sec><tp:treatment-sec><!--Section generated to contain objects referenced in tp:taxon-treatment.--><fig id="F4" position="float" orientation="portrait"><label>Figures 19–23.</label><caption><p>
                <italic><tp:taxon-name><tp:taxon-name-part taxon-name-part-type="genus" reg="Leptodrepana">Leptodrepana</tp:taxon-name-part> <tp:taxon-name-part taxon-name-part-type="species" reg="conleyae">conleyae</tp:taxon-name-part></tp:taxon-name></italic>. <bold>19</bold> Female habitus in lateral view <bold>20</bold> female habitus in dorsal view <bold>21</bold> metasoma in dorso-posterior view terminating in two pointing endings <bold>22</bold> metasoma in lateral view <bold>23</bold> metasoma in dorsal view.</p></caption><graphic xmlns:xlink="http://www.w3.org/1999/xlink" xlink:href="zookeys-750-059-g004.jpg" position="float" orientation="portrait" xlink:type="simple" id="oo_196874.jpg"/></fig></tp:treatment-sec></tp:taxon-treatment>
