# Supplementary material for: A taxonomic study of Costa Rican Leptodrepana with the description of twenty-four new species (Hymenoptera, Braconidae, Cheloninae)
Source: Zookeys. 2018 Apr 16;(750):59–130. doi: 10.3897/zookeys.750.23536 (PMC5913189; doi:10.3897/zookeys.750.23536)
Supplement: XML Treatment for Leptodrepana pamelabbas [file zookeys.750.23536-treatment14.xml]

<!DOCTYPE tp:taxon-treatment
  PUBLIC "-//TaxonX//DTD Taxonomic Treatment Publishing DTD v0 20100105//EN" "tax-treatment-NSO.dtd">
<tp:taxon-treatment xmlns:tp="http://www.plazi.org/taxpub"><tp:treatment-meta><kwd-group><label>Taxon classification</label><kwd><named-content xmlns:xlink="http://www.w3.org/1999/xlink" content-type="kingdom">Animalia</named-content></kwd><kwd><named-content xmlns:xlink="http://www.w3.org/1999/xlink" content-type="order">Hymenoptera</named-content></kwd><kwd><named-content xmlns:xlink="http://www.w3.org/1999/xlink" content-type="family">Braconidae</named-content></kwd></kwd-group><mixed-citation publication-type="journal"><person-group><name><surname>Dadelahi</surname><given-names>Samin D.</given-names></name><name><surname>Shaw</surname><given-names>Scott R.</given-names></name><name><surname>Aguirre</surname><given-names>Helmuth</given-names></name><name><surname>de Almeida</surname><given-names>Luis Felipe V.</given-names></name></person-group><article-title>A taxonomic study of Costa Rican <italic><tp:taxon-name><tp:taxon-name-part taxon-name-part-type="genus" reg="Leptodrepana">Leptodrepana</tp:taxon-name-part></tp:taxon-name></italic> with the description of twenty-four new species (<tp:taxon-name><tp:taxon-name-part taxon-name-part-type="order">Hymenoptera</tp:taxon-name-part></tp:taxon-name>, <tp:taxon-name><tp:taxon-name-part taxon-name-part-type="family">Braconidae</tp:taxon-name-part></tp:taxon-name>, <tp:taxon-name><tp:taxon-name-part taxon-name-part-type="subfamily">Cheloninae</tp:taxon-name-part></tp:taxon-name>)</article-title><source>Zookeys</source><day>16</day><month>4</month><year>2018</year><volume>2018</volume><issue>750</issue><fpage>59</fpage><lpage>130</lpage><pub-id pub-id-type="doi">10.3897/zookeys.750.23536</pub-id></mixed-citation></tp:treatment-meta><tp:nomenclature><tp:taxon-name>
            <tp:taxon-name-part taxon-name-part-type="genus" reg="Leptodrepana">Leptodrepana</tp:taxon-name-part>
            <tp:taxon-name-part taxon-name-part-type="species" reg="pamelabbas">pamelabbas</tp:taxon-name-part>
            <object-id xmlns:xlink="http://www.w3.org/1999/xlink" content-type="zoobank" xlink:type="simple">http://zoobank.org/59FB6236-0D84-4FE8-ABAA-67C9A109351D</object-id>
          </tp:taxon-name><tp:taxon-authority>Dadelahi &amp; Shaw</tp:taxon-authority><tp:taxon-status xmlns:xlink="http://www.w3.org/1999/xlink" xlink:type="simple">sp. n.</tp:taxon-status><xref ref-type="fig" rid="F13">Figs 67–71</xref></tp:nomenclature><tp:treatment-sec sec-type="diagnosis" id="SECID0EWCCI"><title>Diagnosis.</title><p>In dorsal and posterior views, two small weakly protruding tubercles are visible at the carapace apex. The mesopleuron is medially rugose with wrinkles appearing somewhat parallel. Body mostly brownish black except yellowish brown patches baso-laterally below dorsal carinae; wings lightly pigmented with darker area below stigma covering apical half of 1<sup>st</sup> submarginal cell and anterior portion of 2<sup>nd</sup> submarginal cell.</p><fig id="F13" position="float" orientation="portrait"><label>Figures 67–71.</label><caption><p>
                <italic><tp:taxon-name><tp:taxon-name-part taxon-name-part-type="genus" reg="Leptodrepana">Leptodrepana</tp:taxon-name-part> <tp:taxon-name-part taxon-name-part-type="species" reg="pamelabbas">pamelabbas</tp:taxon-name-part></tp:taxon-name></italic>. <bold>67</bold> Female habitus in lateral view <bold>68</bold> female head and mesoscutum in dorsal view <bold>69</bold> metasoma in dorsal view <bold>70</bold> metasoma in lateral view <bold>71</bold> metasoma in dorso-posterior view with a couple of rounded projections.</p></caption><graphic xmlns:xlink="http://www.w3.org/1999/xlink" xlink:href="zookeys-750-059-g013.jpg" position="float" orientation="portrait" xlink:type="simple" id="oo_196883.jpg"/></fig></tp:treatment-sec><tp:treatment-sec sec-type="Holotype female" id="SECID0ECECI"><title>Holotype female.</title><p>
            <abbrev xmlns:xlink="http://www.w3.org/1999/xlink" xlink:title="body length" id="ABBRID0EIECI" xlink:type="simple">BL</abbrev> 2.4 mm; FWL 2.3 mm; CL 1.12 mm; CW 0.36 mm; CL/CW 3.11.</p></tp:treatment-sec><tp:treatment-sec sec-type="description" id="SECID0EMECI"><title>Description.</title><p>
            <italic>Color</italic>. Head brownish black, clypeus brown, mandibles yellow, blackish brown apically; palpi yellowish white; antennae brown with scape and pedicel yellowish brown; mesosoma brownish black; fore and middle legs with coxa, trochanter and trochantellus yellowish white, femur and tibia yellowish brown; hind leg similar to fore and middle legs but trochantellus, femur and tibia dark brown; tibia with narrow basal band of yellowish white; wings lightly pigmented with darker area below stigma covering apical half of 1<sup>st</sup> submarginal cell and anterior portion of 2<sup>nd</sup> submarginal cell; yellowish brown venation; carapace mostly black, with yellowish brown patches baso-laterally below dorsal carinae.</p><p>
            <italic>Head</italic>. <abbrev xmlns:xlink="http://www.w3.org/1999/xlink" xlink:title="Width" id="ABBRID0E3ECI" xlink:type="simple">HW</abbrev> 0.63 mm; <abbrev xmlns:xlink="http://www.w3.org/1999/xlink" xlink:title="Length" id="ABBRID0EAFCI" xlink:type="simple">HL</abbrev> 0.48 mm; <abbrev xmlns:xlink="http://www.w3.org/1999/xlink" xlink:title="Width" id="ABBRID0EEFCI" xlink:type="simple">HW</abbrev>/<abbrev xmlns:xlink="http://www.w3.org/1999/xlink" xlink:title="Length" id="ABBRID0EIFCI" xlink:type="simple">HL</abbrev> 1.32; face, genae, vertex and ocellar triangle rugulose-punctate; frons depressed impunctate-weakly punctate with median carina faint and weakly foveolate; clypeus weakly punctate and apical margin rounded; occipital carina complete.</p><p>
            <italic>Mesosoma</italic>. Pronotum deeply foveolate antero-laterally to rugose-foveolate at propleural margin; propleuron weakly areolate-rugose; mesoscutum medially with irregular pitted grooves between notauli so that area appears areolate-rugose; notauli indistinct; median and lateral mesonotal lobes rugose-punctate; scutellar sulcus with six well-defined depressions, all longer than wide; scutellar disc punctate; mesopleuron anteriorly rugose and medially regularly rugose (roughly parallel wrinkles); wide foveate band at precoxal sulcus; propodeum coarsely areolate-rugose with distinct transverse carina raised into small and roughly equal medial and lateral flanges.</p><p>
            <italic>Metasoma</italic>. Carapace areolate-rugose to shiny and weakly punctate at apex; in dorsal and posterior views, carapace apex with blunt barely projecting tubercles; in lateral view, apex terminates in broad point.</p><p>
            <bold>Variation of paratype females.</bold> Color: basal quarter of carapace yellowish brown or carapace entirely black/brown; <abbrev xmlns:xlink="http://www.w3.org/1999/xlink" xlink:title="Width" id="ABBRID0EYFCI" xlink:type="simple">HW</abbrev> 0.63–0.68 mm; <abbrev xmlns:xlink="http://www.w3.org/1999/xlink" xlink:title="Length" id="ABBRID0E3FCI" xlink:type="simple">HL</abbrev> 0.48–0.53 mm; <abbrev xmlns:xlink="http://www.w3.org/1999/xlink" xlink:title="Width" id="ABBRID0EAGCI" xlink:type="simple">HW</abbrev>/<abbrev xmlns:xlink="http://www.w3.org/1999/xlink" xlink:title="Length" id="ABBRID0EEGCI" xlink:type="simple">HL</abbrev> 1.28–1.37; <abbrev xmlns:xlink="http://www.w3.org/1999/xlink" xlink:title="body length" id="ABBRID0EIGCI" xlink:type="simple">BL</abbrev> 2.4–2.53 mm; FWL 2.3–2.47 mm.; CL 1.12–1.24 mm; CW 0.36–0.44 mm; CL/CW 2.8–3.2.</p><p>
            <bold>Paratype males.</bold> No males.</p></tp:treatment-sec><tp:treatment-sec sec-type="material" id="SECID0EQGCI"><title>Material examined.</title><p>Holotype female: SAN JOSE, Cerro de la Muerte, 26 km N San Isidro, 2100 m, ii–v.1991 (P. Hanson) [<abbrev xmlns:xlink="http://www.w3.org/1999/xlink" content-type="institution" xlink:title="University of Wyoming Insect Museum, Laramie, Wyoming" id="ABBRID0EWGCI" xlink:type="simple">UWIM</abbrev>]. Paratype data: 1♀, GUANACASTE, P. N. Santa Rosa, Bosque Humedo mature evergreen dry forest in clearing fully insolated part of the day, 300 m, 28.xii.1985–18.i.1986 (I. Gauld &amp; D. Janzen).</p></tp:treatment-sec><tp:treatment-sec sec-type="remarks" id="SECID0E1GCI"><title>Remarks.</title><p>
            <italic><tp:taxon-name><tp:taxon-name-part taxon-name-part-type="genus" reg="Leptodrepana">Leptodrepana</tp:taxon-name-part> <tp:taxon-name-part taxon-name-part-type="species" reg="pamelabbas">pamelabbas</tp:taxon-name-part></tp:taxon-name></italic> and <italic><tp:taxon-name><tp:taxon-name-part taxon-name-part-type="genus" reg="Leptodrepana">L.</tp:taxon-name-part> <tp:taxon-name-part taxon-name-part-type="species" reg="alexisae">alexisae</tp:taxon-name-part></tp:taxon-name></italic> are similar in size, shape, and color. However, the following characters may be used to separate the two species. In dorsal and posterior views, two small weakly protruding tubercles are visible at the carapace apex of <italic><tp:taxon-name><tp:taxon-name-part taxon-name-part-type="genus" reg="Leptodrepana">L.</tp:taxon-name-part> <tp:taxon-name-part taxon-name-part-type="species" reg="pamelabbas">pamelabbas</tp:taxon-name-part></tp:taxon-name></italic> (Figs <xref ref-type="fig" rid="F13">69</xref>, <xref ref-type="fig" rid="F13">71</xref>). The mesopleuron is medially rugose with wrinkles appearing somewhat parallel. At the precoxal sulcus there is a wide foveate groove. In females, the flagellum is uniform in width. In dorsal view, the carapace apex of <italic><tp:taxon-name><tp:taxon-name-part taxon-name-part-type="genus" reg="Leptodrepana">L.</tp:taxon-name-part> <tp:taxon-name-part taxon-name-part-type="species" reg="alexisae">alexisae</tp:taxon-name-part></tp:taxon-name></italic> lacks projecting tubercles instead it has a protruding flange (Fig. <xref ref-type="fig" rid="F1">6</xref>). In posterior view, two planar points, either strongly or weakly arched between, are visible (Fig. <xref ref-type="fig" rid="F1">4</xref>). The mesopleuron has a small shiny impunctate area medially with the immediate surrounding area foveolate. The precoxal sulcus appears foveolate. In females, the flagellum is slightly dilated medially.</p></tp:treatment-sec><tp:treatment-sec sec-type="etymology" id="SECID0E3ICI"><title>Etymology.</title><p>This species name is an arbitrary arrangement of letters to form a euphonious combination.</p></tp:treatment-sec><tp:treatment-sec><!--Section generated to contain objects referenced in tp:taxon-treatment.--><fig id="F1" position="float" orientation="portrait"><label>Figures 1–6.</label><caption><p>
                <italic><tp:taxon-name><tp:taxon-name-part taxon-name-part-type="genus" reg="Leptodrepana">Leptodrepana</tp:taxon-name-part> <tp:taxon-name-part taxon-name-part-type="species" reg="alexisae">alexisae</tp:taxon-name-part></tp:taxon-name></italic>. <bold>1</bold> Female habitus in lateral view <bold>2</bold> male habitus in lateral view <bold>3</bold> female habitus in dorsal view <bold>4</bold> metasoma in dorso-posterior view terminating in two rounded endings <bold>5</bold> metasoma in lateral view <bold>6</bold> metasoma in dorsal view.</p></caption><graphic xmlns:xlink="http://www.w3.org/1999/xlink" xlink:href="zookeys-750-059-g001.jpg" position="float" orientation="portrait" xlink:type="simple" id="oo_196871.jpg"/></fig></tp:treatment-sec></tp:taxon-treatment>
