# Supplementary material for: A taxonomic study of Costa Rican Leptodrepana with the description of twenty-four new species (Hymenoptera, Braconidae, Cheloninae)
Source: Zookeys. 2018 Apr 16;(750):59–130. doi: 10.3897/zookeys.750.23536 (PMC5913189; doi:10.3897/zookeys.750.23536)
Supplement: XML Treatment for Leptodrepana ronnae [file zookeys.750.23536-treatment15.xml]

<!DOCTYPE tp:taxon-treatment
  PUBLIC "-//TaxonX//DTD Taxonomic Treatment Publishing DTD v0 20100105//EN" "tax-treatment-NSO.dtd">
<tp:taxon-treatment xmlns:tp="http://www.plazi.org/taxpub"><tp:treatment-meta><kwd-group><label>Taxon classification</label><kwd><named-content xmlns:xlink="http://www.w3.org/1999/xlink" content-type="kingdom">Animalia</named-content></kwd><kwd><named-content xmlns:xlink="http://www.w3.org/1999/xlink" content-type="order">Hymenoptera</named-content></kwd><kwd><named-content xmlns:xlink="http://www.w3.org/1999/xlink" content-type="family">Braconidae</named-content></kwd></kwd-group><mixed-citation publication-type="journal"><person-group><name><surname>Dadelahi</surname><given-names>Samin D.</given-names></name><name><surname>Shaw</surname><given-names>Scott R.</given-names></name><name><surname>Aguirre</surname><given-names>Helmuth</given-names></name><name><surname>de Almeida</surname><given-names>Luis Felipe V.</given-names></name></person-group><article-title>A taxonomic study of Costa Rican <italic><tp:taxon-name><tp:taxon-name-part taxon-name-part-type="genus" reg="Leptodrepana">Leptodrepana</tp:taxon-name-part></tp:taxon-name></italic> with the description of twenty-four new species (<tp:taxon-name><tp:taxon-name-part taxon-name-part-type="order">Hymenoptera</tp:taxon-name-part></tp:taxon-name>, <tp:taxon-name><tp:taxon-name-part taxon-name-part-type="family">Braconidae</tp:taxon-name-part></tp:taxon-name>, <tp:taxon-name><tp:taxon-name-part taxon-name-part-type="subfamily">Cheloninae</tp:taxon-name-part></tp:taxon-name>)</article-title><source>Zookeys</source><day>16</day><month>4</month><year>2018</year><volume>2018</volume><issue>750</issue><fpage>59</fpage><lpage>130</lpage><pub-id pub-id-type="doi">10.3897/zookeys.750.23536</pub-id></mixed-citation></tp:treatment-meta><tp:nomenclature><tp:taxon-name>
            <tp:taxon-name-part taxon-name-part-type="genus" reg="Leptodrepana">Leptodrepana</tp:taxon-name-part>
            <tp:taxon-name-part taxon-name-part-type="species" reg="ronnae">ronnae</tp:taxon-name-part>
            <object-id xmlns:xlink="http://www.w3.org/1999/xlink" content-type="zoobank" xlink:type="simple">http://zoobank.org/F327E81D-9B3C-42C9-B599-60D52CCEEC46</object-id>
          </tp:taxon-name><tp:taxon-authority>Dadelahi &amp; Shaw</tp:taxon-authority><tp:taxon-status xmlns:xlink="http://www.w3.org/1999/xlink" xlink:type="simple">sp. n.</tp:taxon-status><xref ref-type="fig" rid="F14">Figs 72–76</xref><!--PageBreak--><!--PageBreak--></tp:nomenclature><tp:treatment-sec sec-type="diagnosis" id="SECID0EQKCI"><title>Diagnosis.</title><p>In dorsal view, apex appears rounded or with barely protruding truncated flange below rounded dorsum of carapace; in lateral view, carapace apex terminates in <!--PageBreak--><!--PageBreak-->narrow sloping point below midline. Presence of a transverse carina at the carapace apex in posterior view. Scutellar sulcus with three well-defined depressions, all longer than wide. Body mostly brownish black except flagellum brown that bears a yellowish white annulus at flagellomeres 4–6, and carapace with basal half yellowish white.</p><fig id="F14" position="float" orientation="portrait"><label>Figures 72–76.</label><caption><p>
                <italic><tp:taxon-name><tp:taxon-name-part taxon-name-part-type="genus" reg="Leptodrepana">Leptodrepana</tp:taxon-name-part> <tp:taxon-name-part taxon-name-part-type="species" reg="ronnae">ronnae</tp:taxon-name-part></tp:taxon-name></italic>. <bold>72</bold> Female habitus in lateral view <bold>73</bold> female head and mesoscutum in dorsal view <bold>74</bold> metasoma in dorsal view <bold>75</bold> metasoma in lateral view <bold>76</bold> metasoma in dorso-posterior view terminating truncated.</p></caption><graphic xmlns:xlink="http://www.w3.org/1999/xlink" xlink:href="zookeys-750-059-g014.jpg" position="float" orientation="portrait" xlink:type="simple" id="oo_196884.jpg"/></fig></tp:treatment-sec><tp:treatment-sec sec-type="Holotype female" id="SECID0E2LCI"><title>Holotype female.</title><p>
            <abbrev xmlns:xlink="http://www.w3.org/1999/xlink" xlink:title="body length" id="ABBRID0EBMCI" xlink:type="simple">BL</abbrev> 2.87 mm; FWL 2.6 mm; CL 1.32 mm; CW 0.4 mm; CL/CW 3.3.</p></tp:treatment-sec><tp:treatment-sec sec-type="description" id="SECID0EFMCI"><title>Description.</title><p>
            <italic>Color</italic>. Head brownish black, mandibles yellow, blackish brown apically; palpi yellowish white; antennae brown, except for flagellomeres 4–6 yellowish white, scape and pedicel yellowish brown; mesosoma mostly black, pronotum yellowish white postero-laterally, propleuron yellowish white; fore and middle legs with coxa and trochanter yellowish white, trochantellus, femur and tibia yellowish brown; hind leg similar except brown and coxa with apical brown patch; wings lightly pigmented with darker area below stigma covering apical half of 1<sup>st</sup> submarginal cell and anterior portion of 2<sup>nd</sup> submarginal cell; carapace blackish brown with basal half yellowish white.</p><p>
            <italic>Head</italic>. <abbrev xmlns:xlink="http://www.w3.org/1999/xlink" xlink:title="Width" id="ABBRID0EVMCI" xlink:type="simple">HW</abbrev> 0.85 mm; <abbrev xmlns:xlink="http://www.w3.org/1999/xlink" xlink:title="Length" id="ABBRID0EZMCI" xlink:type="simple">HL</abbrev> 0.7 mm; <abbrev xmlns:xlink="http://www.w3.org/1999/xlink" xlink:title="Width" id="ABBRID0E4MCI" xlink:type="simple">HW</abbrev>/<abbrev xmlns:xlink="http://www.w3.org/1999/xlink" xlink:title="Length" id="ABBRID0EBNCI" xlink:type="simple">HL</abbrev> 1.21; face, genae, vertex and ocellar triangle rugulose-punctate; frons depressed punctate with distinct parallel lineation lateral to median carina; clypeus punctate and apical margin rounded; occipital carina complete; antennae with flagellum slightly dilated medially.</p><p>
            <italic>Mesosoma</italic>. Pronotum mostly shiny and impunctate but rugose-punctate near tegula; propleuron weakly areolate-rugose; mesoscutum medially with shallow irregular pitted grooves between notauli, mesonotal lobes rugose-punctate; notauli visible anteriorly; scutellar sulcus with three well-defined depressions, all longer than wide; scutellar disc rugose-punctate; mesopleuron anteriorly rugose, medially shiny and weakly punctate, some shallow irregularly shaped pits at precoxal sulcus, and weakly punctate to impunctate postero-ventrally; propodeum coarsely areolate-rugose with distinct transverse carina raised into medial and lateral flanges, lateral flanges greatly protruding approximately 3× the size of median flanges.</p><p>
            <italic>Metasoma</italic>. Carapace areolate-rugose to punctate at apex; in dorsal view, apex appears rounded or with barely protruding truncated flange below rounded dorsum of carapace; in lateral view, carapace apex terminates in narrow sloping point below midline; in posterior view, apex terminates in shallowly arched ridge or carina.</p><p>
            <bold>Variation of paratype females.</bold> No paratype females.</p><p>
            <bold>Paratype males.</bold> No males.</p></tp:treatment-sec><tp:treatment-sec sec-type="material" id="SECID0EVNCI"><title>Material examined.</title><p>Holotype female: PUNTARENAS, San Vito, Jardin Bot. Las Cruces, 1200 m, vi–vii.1988 (P. Hanson) [<abbrev xmlns:xlink="http://www.w3.org/1999/xlink" content-type="institution" xlink:title="University of Wyoming Insect Museum, Laramie, Wyoming" id="ABBRID0E2NCI" xlink:type="simple">UWIM</abbrev>].</p></tp:treatment-sec><tp:treatment-sec sec-type="remarks" id="SECID0E6NCI"><title>Remarks.</title><p>
            <italic><tp:taxon-name><tp:taxon-name-part taxon-name-part-type="genus" reg="Leptodrepana">Leptodrepana</tp:taxon-name-part> <tp:taxon-name-part taxon-name-part-type="species" reg="ronnae">ronnae</tp:taxon-name-part></tp:taxon-name></italic> is similar to <italic><tp:taxon-name><tp:taxon-name-part taxon-name-part-type="genus" reg="Leptodrepana">L.</tp:taxon-name-part> <tp:taxon-name-part taxon-name-part-type="species" reg="strategeri">strategeri</tp:taxon-name-part></tp:taxon-name></italic> in shape and color. It may be easily distinguished from <italic><tp:taxon-name><tp:taxon-name-part taxon-name-part-type="genus" reg="Leptodrepana">L.</tp:taxon-name-part> <tp:taxon-name-part taxon-name-part-type="species" reg="strategeri">strategeri</tp:taxon-name-part></tp:taxon-name></italic> by the presence of a transverse carina at the carapace apex in posterior view. Also when viewed posteriorly, the carapace apex appears distinctly wrinkled or rugulose. The scutellar sulcus has only three well-defined depressions and the mesopleuron has shallow irregularly shaped pits at the precoxal sulcus. In females, the flagellum is brown but bears a yellowish white annulus at flagellomeres 4–6. <italic><tp:taxon-name><tp:taxon-name-part taxon-name-part-type="genus" reg="Leptodrepana">Leptodrepana</tp:taxon-name-part> <tp:taxon-name-part taxon-name-part-type="species" reg="strategeri">strategeri</tp:taxon-name-part></tp:taxon-name></italic> lacks a transverse carina at the carapace apex in posterior view. The carapace is shiny and weakly punctate at the apex. The scutellar <!--PageBreak-->sulcus has 4–5 well-defined depressions and the mesopleuron has a scrobiculate groove at the precoxal sulcus. In females the flagellum is light brown.</p></tp:treatment-sec><tp:treatment-sec sec-type="etymology" id="SECID0ETPCI"><title>Etymology.</title><p>This species name is a patronym for Ronnae Lynn Nemitz, a close friend of SDD, always ready to point out that we do not know everything.</p></tp:treatment-sec></tp:taxon-treatment>
