# Supplementary material for: A taxonomic study of Costa Rican Leptodrepana with the description of twenty-four new species (Hymenoptera, Braconidae, Cheloninae)
Source: Zookeys. 2018 Apr 16;(750):59–130. doi: 10.3897/zookeys.750.23536 (PMC5913189; doi:10.3897/zookeys.750.23536)
Supplement: XML Treatment for Leptodrepana rosanadana [file zookeys.750.23536-treatment16.xml]

<!DOCTYPE tp:taxon-treatment
  PUBLIC "-//TaxonX//DTD Taxonomic Treatment Publishing DTD v0 20100105//EN" "tax-treatment-NSO.dtd">
<tp:taxon-treatment xmlns:tp="http://www.plazi.org/taxpub"><tp:treatment-meta><kwd-group><label>Taxon classification</label><kwd><named-content xmlns:xlink="http://www.w3.org/1999/xlink" content-type="kingdom">Animalia</named-content></kwd><kwd><named-content xmlns:xlink="http://www.w3.org/1999/xlink" content-type="order">Hymenoptera</named-content></kwd><kwd><named-content xmlns:xlink="http://www.w3.org/1999/xlink" content-type="family">Braconidae</named-content></kwd></kwd-group><mixed-citation publication-type="journal"><person-group><name><surname>Dadelahi</surname><given-names>Samin D.</given-names></name><name><surname>Shaw</surname><given-names>Scott R.</given-names></name><name><surname>Aguirre</surname><given-names>Helmuth</given-names></name><name><surname>de Almeida</surname><given-names>Luis Felipe V.</given-names></name></person-group><article-title>A taxonomic study of Costa Rican <italic><tp:taxon-name><tp:taxon-name-part taxon-name-part-type="genus" reg="Leptodrepana">Leptodrepana</tp:taxon-name-part></tp:taxon-name></italic> with the description of twenty-four new species (<tp:taxon-name><tp:taxon-name-part taxon-name-part-type="order">Hymenoptera</tp:taxon-name-part></tp:taxon-name>, <tp:taxon-name><tp:taxon-name-part taxon-name-part-type="family">Braconidae</tp:taxon-name-part></tp:taxon-name>, <tp:taxon-name><tp:taxon-name-part taxon-name-part-type="subfamily">Cheloninae</tp:taxon-name-part></tp:taxon-name>)</article-title><source>Zookeys</source><day>16</day><month>4</month><year>2018</year><volume>2018</volume><issue>750</issue><fpage>59</fpage><lpage>130</lpage><pub-id pub-id-type="doi">10.3897/zookeys.750.23536</pub-id></mixed-citation></tp:treatment-meta><tp:nomenclature><tp:taxon-name>
            <tp:taxon-name-part taxon-name-part-type="genus" reg="Leptodrepana">Leptodrepana</tp:taxon-name-part>
            <tp:taxon-name-part taxon-name-part-type="species" reg="rosanadana">rosanadana</tp:taxon-name-part>
            <object-id xmlns:xlink="http://www.w3.org/1999/xlink" content-type="zoobank" xlink:type="simple">http://zoobank.org/16AF8298-02ED-4B07-8BE7-3163EC69EC15</object-id>
          </tp:taxon-name><tp:taxon-authority>Dadelahi &amp; Shaw</tp:taxon-authority><tp:taxon-status xmlns:xlink="http://www.w3.org/1999/xlink" xlink:type="simple">sp. n.</tp:taxon-status><xref ref-type="fig" rid="F15">Figs 77–81</xref><xref ref-type="fig" rid="F25">, 127</xref></tp:nomenclature><tp:treatment-sec sec-type="diagnosis" id="SECID0EJRCI"><title>Diagnosis.</title><p>In lateral and dorsal views, the carapace apex is rounded; in posterior view, the carapace apex is rounded with the posterior margin weakly arched. The scutellar disc is distinctly bulging and punctate. Body mostly black except basal third of carapace with median yellowish white oval shape; the wings are suffused with dark brown pigment except for an obfuscate circular area in the basal cell, directly below the stigma in the first submarginal cell, and a linear area parallel to the vein 1A in subbasal cell.</p><fig id="F15" position="float" orientation="portrait"><label>Figures 77–81.</label><caption><p>
                <italic><tp:taxon-name><tp:taxon-name-part taxon-name-part-type="genus" reg="Leptodrepana">Leptodrepana</tp:taxon-name-part> <tp:taxon-name-part taxon-name-part-type="species" reg="rosanadana">rosanadana</tp:taxon-name-part></tp:taxon-name></italic>. <bold>77</bold> Female habitus in lateral view <bold>78</bold> female habitus in dorsal view <bold>79</bold> metasoma in dorso-posterior view with a small, median, ventral depression <bold>80</bold> metasoma in lateral view <bold>81</bold> metasoma in dorsal view.</p></caption><graphic xmlns:xlink="http://www.w3.org/1999/xlink" xlink:href="zookeys-750-059-g015.jpg" position="float" orientation="portrait" xlink:type="simple" id="oo_196885.jpg"/></fig></tp:treatment-sec><tp:treatment-sec sec-type="Holotype female" id="SECID0EQSCI"><title>Holotype female.</title><p>
            <abbrev xmlns:xlink="http://www.w3.org/1999/xlink" xlink:title="body length" id="ABBRID0EWSCI" xlink:type="simple">BL</abbrev> 3.27 mm; FWL 2.3 mm; CL 1.44 mm; CW 0.44 mm; CL/CW 3.27.</p></tp:treatment-sec><tp:treatment-sec sec-type="description" id="SECID0E1SCI"><title>Description.</title><p>
            <italic>Color</italic>. Head black, mandibles yellow, blackish brown apically; palpi dark brown; antennae dark brown except flagellomeres 2–4 yellowish white; mesosoma black; middle and fore leg coxae and dorsum of trochanter yellowish white; femur and tibia dark brown both with narrow basal bands of yellowish white; hind leg same as fore and middle legs except coxa basal and apical portions of coxa and trochanter yellowish white; wings suffused with dark brown pigment except for obfuscate circular area in basal cell, directly below stigma in first submarginal cell, and linear area parallel to vein 1A in subbasal cell; venation brown; basal third of carapace with median yellowish white oval shape, remainder of carapace black.</p><p>
            <italic>Head</italic>. <abbrev xmlns:xlink="http://www.w3.org/1999/xlink" xlink:title="Width" id="ABBRID0EGTCI" xlink:type="simple">HW</abbrev> 1.03 mm; <abbrev xmlns:xlink="http://www.w3.org/1999/xlink" xlink:title="Length" id="ABBRID0EKTCI" xlink:type="simple">HL</abbrev> 0.85 mm; <abbrev xmlns:xlink="http://www.w3.org/1999/xlink" xlink:title="Width" id="ABBRID0EOTCI" xlink:type="simple">HW</abbrev>/<abbrev xmlns:xlink="http://www.w3.org/1999/xlink" xlink:title="Length" id="ABBRID0ESTCI" xlink:type="simple">HL</abbrev> 1.21; face, genae, vertex and ocellar triangle coarsely rugulose-punctate; frons depressed and pubescent, pubescence obscuring sculpture and posterior portion of median carina; clypeus coarsely punctate and apical margin rounded; occipital carina complete.</p><p>
            <italic>Mesosoma</italic>. Pronotum laterally deeply foveate; propleuron weakly areolate-rugose; mesoscutum coarsely punctate; notauli narrow and visible anteriorly; scutellar sulcus with six well-defined depressions, all longer than wide; scutellar disc distinctly bulging and punctate; anterior scutellar depression foveate; mesopleuron anteriorly rugose, medially shiny and impunctate, foveate at precoxal sulcus, foveolate to weakly punctate postero-ventrally; propodeum coarsely areolate-rugose with distinct transverse carina raised into medial and lateral flanges, median flanges reduced and lateral flanges at least twice size of median flanges.</p><p>
            <italic>Metasoma</italic>. Carapace basally areolate-rugose to rugulose at apex; in dorsal and lateral views, apex of carapace rounded; in posterior view, carapace apex rounded with posterior margin weakly arched.</p><p>
            <bold>Variation of paratype females.</bold> <abbrev xmlns:xlink="http://www.w3.org/1999/xlink" xlink:title="Width" id="ABBRID0ECUCI" xlink:type="simple">HW</abbrev> 1.13 mm; <abbrev xmlns:xlink="http://www.w3.org/1999/xlink" xlink:title="Length" id="ABBRID0EGUCI" xlink:type="simple">HL</abbrev> 0.875 mm; <abbrev xmlns:xlink="http://www.w3.org/1999/xlink" xlink:title="Width" id="ABBRID0EKUCI" xlink:type="simple">HW</abbrev>/<abbrev xmlns:xlink="http://www.w3.org/1999/xlink" xlink:title="Length" id="ABBRID0EOUCI" xlink:type="simple">HL</abbrev> 1.29; <abbrev xmlns:xlink="http://www.w3.org/1999/xlink" xlink:title="body length" id="ABBRID0ESUCI" xlink:type="simple">BL</abbrev> 3.5 mm; FWL 2.6 mm; CL 1.6 mm; CW 0.56 mm; CL/CW 2.86.</p><p>
            <bold>Variation of paratype males.</bold> Similar to females except posterior margin of carapace apex rounded not weakly arched; antennae broken; <abbrev xmlns:xlink="http://www.w3.org/1999/xlink" xlink:title="Width" id="ABBRID0E1UCI" xlink:type="simple">HW</abbrev> 1.11 mm; <abbrev xmlns:xlink="http://www.w3.org/1999/xlink" xlink:title="Length" id="ABBRID0E5UCI" xlink:type="simple">HL</abbrev> 0.86 mm; <abbrev xmlns:xlink="http://www.w3.org/1999/xlink" xlink:title="Width" id="ABBRID0ECVCI" xlink:type="simple">HW</abbrev>/<abbrev xmlns:xlink="http://www.w3.org/1999/xlink" xlink:title="Length" id="ABBRID0EGVCI" xlink:type="simple">HL</abbrev> 1.29; <abbrev xmlns:xlink="http://www.w3.org/1999/xlink" xlink:title="body length" id="ABBRID0EKVCI" xlink:type="simple">BL</abbrev> 3.54 mm; FWL 2.8 mm; CL 1.49 mm; CW 0.44 mm; CL/CW 3.38.</p></tp:treatment-sec><tp:treatment-sec sec-type="material" id="SECID0EOVCI"><title>Material examined.</title><p>Holotype female: PUNTARENAS, R. F. Golfo Dulce, 3 km SW Rincon, primary forest, 10 m, iii.1993 (P. Hanson) [<abbrev xmlns:xlink="http://www.w3.org/1999/xlink" content-type="institution" xlink:title="University of Wyoming Insect Museum, Laramie, Wyoming" id="ABBRID0EUVCI" xlink:type="simple">UWIM</abbrev>]. Paratype data: 1♀, <!--PageBreak-->same data as holotype; 1♂, same province except P. N. Corcovado, Est. Sirena, 0–100 m, L-S-270500-508300, vi.1991 (G. Fonseca) [<abbrev xmlns:xlink="http://www.w3.org/1999/xlink" content-type="institution" xlink:title="Instituto Nacional de Biodiversidad, Santo Domingo de Heredia, Costa Rica" id="ABBRID0E1VCI" xlink:type="simple">INBio</abbrev>, barcode CR1000-669411].</p></tp:treatment-sec><tp:treatment-sec sec-type="remarks" id="SECID0E5VCI"><title>Remarks.</title><p>
            <italic><tp:taxon-name><tp:taxon-name-part taxon-name-part-type="genus" reg="Leptodrepana">Leptodrepana</tp:taxon-name-part> <tp:taxon-name-part taxon-name-part-type="species" reg="rosanadana">rosanadana</tp:taxon-name-part></tp:taxon-name></italic> has unique characters that easily distinguish it from other Costa Rican species. In lateral and dorsal views, the carapace apex is rounded (Figs <xref ref-type="fig" rid="F15">80</xref>, <xref ref-type="fig" rid="F15">81</xref>). In posterior view, the carapace apex is rounded with the posterior margin weakly arched (Fig. <xref ref-type="fig" rid="F15">79</xref>). The carapace apex is rugulose. The scutellar disc is distinctly bulging and punctate. The anterior scutellar depression is foveate. The mesopleuron is medially shiny and impunctate and foveate at the precoxal sulcus. The medial flanges of the propodeal carina are reduced so that the lateral flanges appear at least twice the size of the median flanges. The wings are suffused with dark brown pigment except for an obfuscate circular area in the basal cell, directly below the stigma in the first submarginal cell, and a linear area parallel to the vein 1A in subbasal cell (Fig. <xref ref-type="fig" rid="F25">127</xref>).</p><p>
            <italic><tp:taxon-name><tp:taxon-name-part taxon-name-part-type="genus" reg="Leptodrepana">Leptodrepana</tp:taxon-name-part> <tp:taxon-name-part taxon-name-part-type="species" reg="rosanadana">rosanadana</tp:taxon-name-part></tp:taxon-name></italic> showed <italic><tp:taxon-name><tp:taxon-name-part taxon-name-part-type="genus" reg="Ascogaster">Ascogaster</tp:taxon-name-part></tp:taxon-name></italic>-like variation in the scutellar disc. In <italic><tp:taxon-name><tp:taxon-name-part taxon-name-part-type="genus" reg="Leptodrepana">Leptodrepana</tp:taxon-name-part></tp:taxon-name></italic> the disc tends to be characteristically flattened and polished while, in <italic><tp:taxon-name><tp:taxon-name-part taxon-name-part-type="genus" reg="Ascogaster">Ascogaster</tp:taxon-name-part></tp:taxon-name></italic>, it tends to be bulging or convex and sculptured. <italic><tp:taxon-name><tp:taxon-name-part taxon-name-part-type="genus" reg="Leptodrepana">Leptodrepana</tp:taxon-name-part> <tp:taxon-name-part taxon-name-part-type="species" reg="rosanadana">rosanadana</tp:taxon-name-part></tp:taxon-name></italic> had a noticeably bulging coarsely sculptured scutellar disc. However, we firmly believe this species to be within the genus <italic><tp:taxon-name><tp:taxon-name-part taxon-name-part-type="genus" reg="Leptodrepana">Leptodrepana</tp:taxon-name-part></tp:taxon-name></italic>. The antennae consist of 17 flagellomeres of uniform width, the ventral cavity is roughly the same length as the carapace, and the ocellar triangle is equilateral in shape.</p></tp:treatment-sec><tp:treatment-sec sec-type="etymology" id="SECID0ETYCI"><title>Etymology.</title><p>This species name is an arbitrary arrangement of letters to form a euphonious combination.</p></tp:treatment-sec><tp:treatment-sec><!--Section generated to contain objects referenced in tp:taxon-treatment.--><fig id="F25" position="float" orientation="portrait"><label>Figures 126–128.</label><caption><p>Wing color patterns in <italic><tp:taxon-name><tp:taxon-name-part taxon-name-part-type="genus" reg="Leptodrepana">Leptodrepana</tp:taxon-name-part></tp:taxon-name></italic>. <bold>126</bold> <italic><tp:taxon-name><tp:taxon-name-part taxon-name-part-type="genus" reg="Leptodrepana">Leptodrepana</tp:taxon-name-part> <tp:taxon-name-part taxon-name-part-type="species" reg="alexisae">alexisae</tp:taxon-name-part></tp:taxon-name></italic>. <bold>127</bold> <italic><tp:taxon-name><tp:taxon-name-part taxon-name-part-type="genus" reg="Leptodrepana">Leptodrepana</tp:taxon-name-part> <tp:taxon-name-part taxon-name-part-type="species" reg="rosanadana">rosanadana</tp:taxon-name-part></tp:taxon-name></italic>. <bold>128</bold> <italic><tp:taxon-name><tp:taxon-name-part taxon-name-part-type="genus" reg="Leptodrepana">Leptodrepana</tp:taxon-name-part> <tp:taxon-name-part taxon-name-part-type="species" reg="sorayae">sorayae</tp:taxon-name-part></tp:taxon-name></italic>.</p></caption><graphic xmlns:xlink="http://www.w3.org/1999/xlink" xlink:href="zookeys-750-059-g025.jpg" position="float" orientation="portrait" xlink:type="simple" id="oo_196895.jpg"/></fig></tp:treatment-sec></tp:taxon-treatment>
