# Supplementary material for: A taxonomic study of Costa Rican Leptodrepana with the description of twenty-four new species (Hymenoptera, Braconidae, Cheloninae)
Source: Zookeys. 2018 Apr 16;(750):59–130. doi: 10.3897/zookeys.750.23536 (PMC5913189; doi:10.3897/zookeys.750.23536)
Supplement: XML Treatment for Leptodrepana scottshawi [file zookeys.750.23536-treatment18.xml]

<!DOCTYPE tp:taxon-treatment
  PUBLIC "-//TaxonX//DTD Taxonomic Treatment Publishing DTD v0 20100105//EN" "tax-treatment-NSO.dtd">
<tp:taxon-treatment xmlns:tp="http://www.plazi.org/taxpub"><tp:treatment-meta><kwd-group><label>Taxon classification</label><kwd><named-content xmlns:xlink="http://www.w3.org/1999/xlink" content-type="kingdom">Animalia</named-content></kwd><kwd><named-content xmlns:xlink="http://www.w3.org/1999/xlink" content-type="order">Hymenoptera</named-content></kwd><kwd><named-content xmlns:xlink="http://www.w3.org/1999/xlink" content-type="family">Braconidae</named-content></kwd></kwd-group><mixed-citation publication-type="journal"><person-group><name><surname>Dadelahi</surname><given-names>Samin D.</given-names></name><name><surname>Shaw</surname><given-names>Scott R.</given-names></name><name><surname>Aguirre</surname><given-names>Helmuth</given-names></name><name><surname>de Almeida</surname><given-names>Luis Felipe V.</given-names></name></person-group><article-title>A taxonomic study of Costa Rican <italic><tp:taxon-name><tp:taxon-name-part taxon-name-part-type="genus" reg="Leptodrepana">Leptodrepana</tp:taxon-name-part></tp:taxon-name></italic> with the description of twenty-four new species (<tp:taxon-name><tp:taxon-name-part taxon-name-part-type="order">Hymenoptera</tp:taxon-name-part></tp:taxon-name>, <tp:taxon-name><tp:taxon-name-part taxon-name-part-type="family">Braconidae</tp:taxon-name-part></tp:taxon-name>, <tp:taxon-name><tp:taxon-name-part taxon-name-part-type="subfamily">Cheloninae</tp:taxon-name-part></tp:taxon-name>)</article-title><source>Zookeys</source><day>16</day><month>4</month><year>2018</year><volume>2018</volume><issue>750</issue><fpage>59</fpage><lpage>130</lpage><pub-id pub-id-type="doi">10.3897/zookeys.750.23536</pub-id></mixed-citation></tp:treatment-meta><tp:nomenclature><tp:taxon-name>
            <tp:taxon-name-part taxon-name-part-type="genus" reg="Leptodrepana">Leptodrepana</tp:taxon-name-part>
            <tp:taxon-name-part taxon-name-part-type="species" reg="scottshawi">scottshawi</tp:taxon-name-part>
            <object-id xmlns:xlink="http://www.w3.org/1999/xlink" content-type="zoobank" xlink:type="simple">http://zoobank.org/251BEE78-791A-41F9-A051-F1E7AC11B9D9</object-id>
          </tp:taxon-name><tp:taxon-authority>Dadelahi</tp:taxon-authority><tp:taxon-status xmlns:xlink="http://www.w3.org/1999/xlink" xlink:type="simple">sp. n.</tp:taxon-status><xref ref-type="fig" rid="F17">Figs 87–91</xref></tp:nomenclature><tp:treatment-sec sec-type="diagnosis" id="SECID0EWBDI"><title>Diagnosis.</title><p>The carapace apex appears coarsely rugulose-punctate and terminates in two protruding points or tubercles that are visible in both dorsal and posterior views. Medially, the mesoscutum is divided into 5–6 neat parallel-pitted grooves and scutellar disc is very flat. Mesosoma orange; head and metasoma mostly blackish brown except with yellowish white patches baso-laterally below dorsal carinae.</p><fig id="F17" position="float" orientation="portrait"><label>Figures 87–91.</label><caption><p>
                <italic><tp:taxon-name><tp:taxon-name-part taxon-name-part-type="genus" reg="Leptodrepana">Leptodrepana</tp:taxon-name-part> <tp:taxon-name-part taxon-name-part-type="species" reg="scottshawi">scottshawi</tp:taxon-name-part></tp:taxon-name></italic>. <bold>87</bold> Female habitus in lateral view <bold>88</bold> female habitus in dorsal view <bold>89</bold> metasoma in dorso-posterior view with a couple of pointing projections <bold>90</bold> metasoma in lateral view <bold>91</bold> metasoma in dorsal view.</p></caption><graphic xmlns:xlink="http://www.w3.org/1999/xlink" xlink:href="zookeys-750-059-g017.jpg" position="float" orientation="portrait" xlink:type="simple" id="oo_196887.jpg"/></fig></tp:treatment-sec><tp:treatment-sec sec-type="Holotype female" id="SECID0E4CDI"><title>Holotype female.</title><p>
            <abbrev xmlns:xlink="http://www.w3.org/1999/xlink" xlink:title="body length" id="ABBRID0EDDDI" xlink:type="simple">BL</abbrev> 2.9 mm; FWL 2.26 mm; CL 1.44 mm; CW 0.36 mm; CL/CW 4.</p></tp:treatment-sec><tp:treatment-sec sec-type="description" id="SECID0EHDDI"><title>Description.</title><p>
            <italic>Color</italic>. Head blackish brown, mandibles mostly yellowish brown but blackish brown basally and apically; palpi yellowish white; antennae dark brown with <!--PageBreak-->scape, pedicel and first two basal flagellomeres yellowish white; mesosoma orange; legs orange except middle coxae and trochanter yellowish white, hind trochanter yellowish white and tibia of all legs with basal yellowish white band; venation brown with parastigma and vein 1M lighter in color, yellow-brown; carapace brownish black with yellowish white patches baso-laterally below dorsal carinae.</p><p>
            <italic>Head</italic>. <abbrev xmlns:xlink="http://www.w3.org/1999/xlink" xlink:title="Width" id="ABBRID0EVDDI" xlink:type="simple">HW</abbrev> 0.88 mm; <abbrev xmlns:xlink="http://www.w3.org/1999/xlink" xlink:title="Length" id="ABBRID0EZDDI" xlink:type="simple">HL</abbrev> 0.68 mm; <abbrev xmlns:xlink="http://www.w3.org/1999/xlink" xlink:title="Width" id="ABBRID0E4DDI" xlink:type="simple">HW</abbrev>/<abbrev xmlns:xlink="http://www.w3.org/1999/xlink" xlink:title="Length" id="ABBRID0EBEDI" xlink:type="simple">HL</abbrev> 1.3; face, vertex genae and ocellar triangle rugulose-punctate; frons depressed, rugulose-punctate with fine parallel lineation lateral to median carina; clypeus punctate and apical margin rounded; occipital carina complete.</p><p>
            <italic>Mesosoma</italic>. Pronotum foveate antero-laterally to weakly rugose at propleural margin; propleuron weakly areolate-rugose; mesoscutum medially with 5–6 distinct regular parallel lacunose grooves between notauli; notauli narrow and visible anteriorly; median and lateral mesonotal lobes rugulose-punctate; scutellar sulcus with 6–7 well-defined depressions, all longer than wide; scutellar disc punctate and very flat; mesopleuron anteriorly rugose, medially rugose-foveate and, at precoxal sulcus, two foveate grooves form an wide band; propodeum coarsely areolate-rugose with distinct transverse carina raised into small and roughly equal medial and lateral flanges.</p><p>
            <italic>Metasoma</italic>. Carapace areolate-rugose to coarsely rugulose-punctate at apex; in posterior view, apex terminating in two points shallowly arched between; in dorsal view, apex terminates in two points visible below rounded carapace dorsum; in lateral view, apex terminates in sloping point below midline; ventral cavity almost reaching apex.</p><p>
            <bold>Variation of paratype females.</bold> Color: middle and hind tibia brown with basal yellowish white band; carapace entirely black or with baso-lateral white patches continuing dorsally sometimes meeting dorsally; frons weakly punctate with lineation lateral to median carina weak or well-defined; pronotum smooth at propleural margin; <abbrev xmlns:xlink="http://www.w3.org/1999/xlink" xlink:title="Width" id="ABBRID0EREDI" xlink:type="simple">HW</abbrev> 0.73–0.88 mm; <abbrev xmlns:xlink="http://www.w3.org/1999/xlink" xlink:title="Length" id="ABBRID0EVEDI" xlink:type="simple">HL</abbrev> 0.58–0.68 mm; <abbrev xmlns:xlink="http://www.w3.org/1999/xlink" xlink:title="Width" id="ABBRID0EZEDI" xlink:type="simple">HW</abbrev>/<abbrev xmlns:xlink="http://www.w3.org/1999/xlink" xlink:title="Length" id="ABBRID0E4EDI" xlink:type="simple">HL</abbrev> 1.23–1.3; <abbrev xmlns:xlink="http://www.w3.org/1999/xlink" xlink:title="body length" id="ABBRID0EBFDI" xlink:type="simple">BL</abbrev> 2.5–3.0 mm; FWL 1.8–2.4 mm; CL 1.6–1.44 mm; CW 0.36–0.4 mm; CL/CW3.2–3.89.</p><p>
            <bold>Variation of paratype males.</bold> Similar to females except all legs with coxa, trochanter, and trochantellus yellowish white; mesopleuron medially weakly punctate and foveate at precoxal sulcus but not forming a wide grooved band; <abbrev xmlns:xlink="http://www.w3.org/1999/xlink" xlink:title="Width" id="ABBRID0EJFDI" xlink:type="simple">HW</abbrev> 0.73–0.8 mm; <abbrev xmlns:xlink="http://www.w3.org/1999/xlink" xlink:title="Length" id="ABBRID0ENFDI" xlink:type="simple">HL</abbrev> 0.58–0.63 mm; <abbrev xmlns:xlink="http://www.w3.org/1999/xlink" xlink:title="Width" id="ABBRID0ERFDI" xlink:type="simple">HW</abbrev>/<abbrev xmlns:xlink="http://www.w3.org/1999/xlink" xlink:title="Length" id="ABBRID0EVFDI" xlink:type="simple">HL</abbrev> 1.26–1.28; <abbrev xmlns:xlink="http://www.w3.org/1999/xlink" xlink:title="body length" id="ABBRID0EZFDI" xlink:type="simple">BL</abbrev> 2–2.27 mm; FWL 1.87–2.13 mm; CL 1.16–1.4 mm; CW 0.36 mm; CL/CW 3.2–3.89.</p></tp:treatment-sec><tp:treatment-sec sec-type="material" id="SECID0E4FDI"><title>Material examined.</title><p>Holotype female: PUNTARENAS, Golfo Dulce 24 km W Piedras Blancas, 200 m, vi–viii.1989 (P. Hanson) [<abbrev xmlns:xlink="http://www.w3.org/1999/xlink" content-type="institution" xlink:title="University of Wyoming Insect Museum, Laramie, Wyoming" id="ABBRID0EDGDI" xlink:type="simple">UWIM</abbrev>]. Paratype females: 1♀, HEREDIA, 3 km S Puerto Viejo, OTS, La Selva, 100 m, xi.1992; 1♀, GUANACASTE, Est. Mengo, SW Volcan Cacao, 1100 m, 1988–1989 (No collector listed); 2♀, same data except Est. Pitilla, 9 km S Santa Cecilia, 700 m, v.1989 (I. Gauld); 1♀, 1♂, LIMON, R. B. Hitoy Cerere, Est. Hitoy Cerere, 100 m, 19–29.iv.1992 (E. Lopez) L-N 184200,643300 [<abbrev xmlns:xlink="http://www.w3.org/1999/xlink" content-type="institution" xlink:title="Instituto Nacional de Biodiversidad, Santo Domingo de Heredia, Costa Rica" id="ABBRID0EHGDI" xlink:type="simple">INBio</abbrev>]; 1♀, Sector Cerro Cocori, Fca. De E. Rojas, 150 m, L-N-286000,567500, 5.vi–5.vii.1992 (No Collector listed) [<abbrev xmlns:xlink="http://www.w3.org/1999/xlink" content-type="institution" xlink:title="Instituto Nacional de Biodiversidad, Santo Domingo de Heredia, Costa Rica" id="ABBRID0ELGDI" xlink:type="simple">INBio</abbrev>]; 1♀, 3♂, Las Cruces biological station, Pacific slope, 1100 m, light trap, 6–9.vii.1999 (N. Zitani); 3♀, same as holotype; remaining paratypes are from PUNTARENAS; 1♀, R. F. Golfo Dulce, 3 km SW Rincon 10 m, ii–iii.1989 (Hanson &amp; Gauld); 2♀, same <!--PageBreak-->data except x–xii.1990; 2♀, same data except vi.1991; 1♀, same data except ii.1993; 5♀, road to Rincon, 10 km W of Pan-American Hwy, 100 m, iii–v.1989 (Hanson &amp; Gauld); 1♀, Corcovado, Est Sirena, 50 m, x–xii.1990; 1♀, same data except 0–100 m, L-S-270500,508800, xii.1991 (G. Fonseca) [<abbrev xmlns:xlink="http://www.w3.org/1999/xlink" content-type="institution" xlink:title="Instituto Nacional de Biodiversidad, Santo Domingo de Heredia, Costa Rica" id="ABBRID0ERGDI" xlink:type="simple">INBio</abbrev>]; 1♀, 3♂, P. N. Manuel Antonio, Quepos, 80 m, L-S-370900,448800 #1181 iv.1992 (C.Cano) [<abbrev xmlns:xlink="http://www.w3.org/1999/xlink" content-type="institution" xlink:title="Instituto Nacional de Biodiversidad, Santo Domingo de Heredia, Costa Rica" id="ABBRID0EVGDI" xlink:type="simple">INBio</abbrev>]; 2♀, R. B. Carara, Est. Queb. Bonito, 50 m, L-N-194500, 469850, ii.1993 (R. Guzman) [<abbrev xmlns:xlink="http://www.w3.org/1999/xlink" content-type="institution" xlink:title="Instituto Nacional de Biodiversidad, Santo Domingo de Heredia, Costa Rica" id="ABBRID0EZGDI" xlink:type="simple">INBio</abbrev>].</p></tp:treatment-sec><tp:treatment-sec sec-type="remarks" id="SECID0E4GDI"><title>Remarks.</title><p>
            <italic><tp:taxon-name><tp:taxon-name-part taxon-name-part-type="genus" reg="Leptodrepana">Leptodrepana</tp:taxon-name-part> <tp:taxon-name-part taxon-name-part-type="species" reg="scottshawi">scottshawi</tp:taxon-name-part></tp:taxon-name></italic> is easily distinguished from other Costa Rican <italic><tp:taxon-name><tp:taxon-name-part taxon-name-part-type="genus" reg="Leptodrepana">Leptodrepana</tp:taxon-name-part></tp:taxon-name></italic>. Medially, the mesoscutum is divided into 5–6 neat parallel pitted grooves and scutellar disc is very flat. The carapace apex appears coarsely rugulose-punctate and terminates in two protruding points or tubercles that are visible in both dorsal and posterior views.</p></tp:treatment-sec><tp:treatment-sec sec-type="etymology" id="SECID0EVHDI"><title>Etymology.</title><p>This species name by SDD is a patronym for her advisor Scott Shaw, in appreciation for all the encouragement, advice, and occasional lash of the whip he has been obliged to give over the years.</p></tp:treatment-sec></tp:taxon-treatment>
