# Supplementary material for: A taxonomic study of Costa Rican Leptodrepana with the description of twenty-four new species (Hymenoptera, Braconidae, Cheloninae)
Source: Zookeys. 2018 Apr 16;(750):59–130. doi: 10.3897/zookeys.750.23536 (PMC5913189; doi:10.3897/zookeys.750.23536)
Supplement: XML Treatment for Leptodrepana shriekae [file zookeys.750.23536-treatment19.xml]

<!DOCTYPE tp:taxon-treatment
  PUBLIC "-//TaxonX//DTD Taxonomic Treatment Publishing DTD v0 20100105//EN" "tax-treatment-NSO.dtd">
<tp:taxon-treatment xmlns:tp="http://www.plazi.org/taxpub"><tp:treatment-meta><kwd-group><label>Taxon classification</label><kwd><named-content xmlns:xlink="http://www.w3.org/1999/xlink" content-type="kingdom">Animalia</named-content></kwd><kwd><named-content xmlns:xlink="http://www.w3.org/1999/xlink" content-type="order">Hymenoptera</named-content></kwd><kwd><named-content xmlns:xlink="http://www.w3.org/1999/xlink" content-type="family">Braconidae</named-content></kwd></kwd-group><mixed-citation publication-type="journal"><person-group><name><surname>Dadelahi</surname><given-names>Samin D.</given-names></name><name><surname>Shaw</surname><given-names>Scott R.</given-names></name><name><surname>Aguirre</surname><given-names>Helmuth</given-names></name><name><surname>de Almeida</surname><given-names>Luis Felipe V.</given-names></name></person-group><article-title>A taxonomic study of Costa Rican <italic><tp:taxon-name><tp:taxon-name-part taxon-name-part-type="genus" reg="Leptodrepana">Leptodrepana</tp:taxon-name-part></tp:taxon-name></italic> with the description of twenty-four new species (<tp:taxon-name><tp:taxon-name-part taxon-name-part-type="order">Hymenoptera</tp:taxon-name-part></tp:taxon-name>, <tp:taxon-name><tp:taxon-name-part taxon-name-part-type="family">Braconidae</tp:taxon-name-part></tp:taxon-name>, <tp:taxon-name><tp:taxon-name-part taxon-name-part-type="subfamily">Cheloninae</tp:taxon-name-part></tp:taxon-name>)</article-title><source>Zookeys</source><day>16</day><month>4</month><year>2018</year><volume>2018</volume><issue>750</issue><fpage>59</fpage><lpage>130</lpage><pub-id pub-id-type="doi">10.3897/zookeys.750.23536</pub-id></mixed-citation></tp:treatment-meta><tp:nomenclature><tp:taxon-name>
            <tp:taxon-name-part taxon-name-part-type="genus" reg="Leptodrepana">Leptodrepana</tp:taxon-name-part>
            <tp:taxon-name-part taxon-name-part-type="species" reg="shriekae">shriekae</tp:taxon-name-part>
            <object-id xmlns:xlink="http://www.w3.org/1999/xlink" content-type="zoobank" xlink:type="simple">http://zoobank.org/52E77A3A-2FC8-455E-91A6-3DC66E2EDC15</object-id>
          </tp:taxon-name><tp:taxon-authority>Dadelahi &amp; Shaw</tp:taxon-authority><tp:taxon-status xmlns:xlink="http://www.w3.org/1999/xlink" xlink:type="simple">sp. n.</tp:taxon-status><xref ref-type="fig" rid="F18">Figs 92–96</xref><!--PageBreak--></tp:nomenclature><tp:treatment-sec sec-type="diagnosis" id="SECID0EIJDI"><title>Diagnosis.</title><p>Body small, less than 2.5 mm; the carapace apex has two protruding points or tubercles that are visible in both dorsal and posterior view; the apex is shiny and weakly punctate; the mesopleuron is medially shiny-impunctate and it is deeply foveate at the precoxal sulcus. Body mottled brownish orange in color with a very characteristic median orange square patch on mesoscutum.</p><fig id="F18" position="float" orientation="portrait"><label>Figures 92–96.</label><caption><p>
                <italic><tp:taxon-name><tp:taxon-name-part taxon-name-part-type="genus" reg="Leptodrepana">Leptodrepana</tp:taxon-name-part> <tp:taxon-name-part taxon-name-part-type="species" reg="shriekae">shriekae</tp:taxon-name-part></tp:taxon-name></italic>. <bold>92</bold> Female habitus in lateral view <bold>93</bold> female habitus in dorsal view <bold>94</bold> metasoma in dorso-posterior view with a couple of pointing projections <bold>95</bold> metasoma in lateral view <bold>96</bold> metasoma in dorsal view.</p></caption><graphic xmlns:xlink="http://www.w3.org/1999/xlink" xlink:href="zookeys-750-059-g018.jpg" position="float" orientation="portrait" xlink:type="simple" id="oo_196888.jpg"/></fig></tp:treatment-sec><tp:treatment-sec sec-type="Holotype female" id="SECID0EPKDI"><title>Holotype female.</title><p>
            <abbrev xmlns:xlink="http://www.w3.org/1999/xlink" xlink:title="body length" id="ABBRID0EVKDI" xlink:type="simple">BL</abbrev> 2.13 mm; FWL 1.67 mm; CL 0.96 mm; CW 0.32 mm; CL/CW 3.</p></tp:treatment-sec><tp:treatment-sec sec-type="description" id="SECID0EZKDI"><title>Description.</title><p>
            <italic>Color</italic>. Head blackish brown, mandibles mostly yellowish brown but blackish brown basally and apically; palpi yellowish white; antennae dark brown with scape, pedicel and first flagellomere (basal) yellowish white; mesosoma mostly brownish black except mesoscutum with median yellowish brown square patch and anterior scutellar depression surrounding scutellar disc yellowish brown; legs yellow with faint basal white band on tibia; wings lightly pigmented with darker area below stigma covering apical half of 1<sup>st</sup> submarginal cell and anterior portion of 2<sup>nd</sup> submarginal cell; yellowish brown venation; carapace brownish black.</p><p>
            <italic>Head</italic>. <abbrev xmlns:xlink="http://www.w3.org/1999/xlink" xlink:title="Width" id="ABBRID0EJLDI" xlink:type="simple">HW</abbrev> 0.5 mm; <abbrev xmlns:xlink="http://www.w3.org/1999/xlink" xlink:title="Length" id="ABBRID0ENLDI" xlink:type="simple">HL</abbrev> 0.53 mm; <abbrev xmlns:xlink="http://www.w3.org/1999/xlink" xlink:title="Width" id="ABBRID0ERLDI" xlink:type="simple">HW</abbrev>/<abbrev xmlns:xlink="http://www.w3.org/1999/xlink" xlink:title="Length" id="ABBRID0EVLDI" xlink:type="simple">HL</abbrev> 0.94; face, vertex and ocellar triangle rugulose-punctate, genae weakly so; frons depressed, weakly punctate, and median carina lacking; clypeus punctate and apical margin rounded; occipital carina complete.</p><p>
            <italic>Mesosoma</italic>. Pronotum foveate antero-laterally to weakly rugose at propleural margin; propleuron weakly areolate-rugose; mesoscutum medially with irregular parallel pitted grooves between notauli difficult to distinguish and appears areolate-rugose; notauli narrow and visible anteriorly; median and lateral lobes rugulose-punctate; scutellar sulcus with six well-defined depressions, all longer than wide; scutellar disc punc<!--PageBreak-->tate; mesopleuron anteriorly rugose, medially impunctate and shiny deeply foveate at precoxal sulcus and impunctate to weakly punctate postero-ventrally; propodeum coarsely areolate-rugose with distinct transverse carina raised into small and roughly equal medial and lateral flanges.</p><!--PageBreak--><p>
            <italic>Metasoma</italic>. Carapace areolate-rugose basally graduating to shiny and weakly punctate at apex; but weak; in posterior view, apex terminating in two points shallowly arched between; in dorsal view, apex terminates in two points visible below rounded carapace dorsum; in lateral view, apex terminates in sloping point below midline; ventral cavity almost reaching apex.</p><p>
            <bold>Variation of paratype females.</bold> Color: clypeus orange; color pattern more pronounced with yellowish cream tibial band and orange square patch on mesoscutum in stark contrast with surrounding areas; median carina weak medially; points at apex of carapace deeply arched between; <abbrev xmlns:xlink="http://www.w3.org/1999/xlink" xlink:title="Width" id="ABBRID0EIMDI" xlink:type="simple">HW</abbrev> 0.58–0.7 mm; <abbrev xmlns:xlink="http://www.w3.org/1999/xlink" xlink:title="Length" id="ABBRID0EMMDI" xlink:type="simple">HL</abbrev> 0.48–0.56 mm; <abbrev xmlns:xlink="http://www.w3.org/1999/xlink" xlink:title="Width" id="ABBRID0EQMDI" xlink:type="simple">HW</abbrev>/<abbrev xmlns:xlink="http://www.w3.org/1999/xlink" xlink:title="Length" id="ABBRID0EUMDI" xlink:type="simple">HL</abbrev> 1.2–1.3; <abbrev xmlns:xlink="http://www.w3.org/1999/xlink" xlink:title="body length" id="ABBRID0EYMDI" xlink:type="simple">BL</abbrev> 1.9–2.3 mm; FWL 1.5–1.9 mm; CL 0.9–1.1 mm; CW 0.32 mm; CL/CW 2.8–3.4.</p><p>
            <bold>Paratype males.</bold> Similar to females except clypeus yellow/orange; antennae broken in male examined; flagellum yellowish white; face sometimes with orange markings below antennae; mesoscutum without median orange square patch coarsely punctate medially; anterior scutellar depression surrounding scutellar disc same color as disc; ventral cavity distal carapace apex by at least twice the distance in females; <abbrev xmlns:xlink="http://www.w3.org/1999/xlink" xlink:title="Width" id="ABBRID0EANDI" xlink:type="simple">HW</abbrev> 0.58 mm; <abbrev xmlns:xlink="http://www.w3.org/1999/xlink" xlink:title="Length" id="ABBRID0EENDI" xlink:type="simple">HL</abbrev> 0.5 mm; <abbrev xmlns:xlink="http://www.w3.org/1999/xlink" xlink:title="Width" id="ABBRID0EINDI" xlink:type="simple">HW</abbrev>/<abbrev xmlns:xlink="http://www.w3.org/1999/xlink" xlink:title="Length" id="ABBRID0EMNDI" xlink:type="simple">HL</abbrev> 1.2; <abbrev xmlns:xlink="http://www.w3.org/1999/xlink" xlink:title="body length" id="ABBRID0EQNDI" xlink:type="simple">BL</abbrev> 2.1 mm; FWL broken; CL 0.92 mm; CW 0.36 mm; CL/CW 2.56.</p></tp:treatment-sec><tp:treatment-sec sec-type="material" id="SECID0EUNDI"><title>Material examined.</title><p>Holotype female: SAN JOSE, San Antonio de Escazu, 1300 m, i–ii.1989 (W. Eberhard) [<abbrev xmlns:xlink="http://www.w3.org/1999/xlink" content-type="institution" xlink:title="University of Wyoming Insect Museum, Laramie, Wyoming" id="ABBRID0E1NDI" xlink:type="simple">UWIM</abbrev>]. Paratype females: 3♀, GUANACASTE, P. N. Santa Rosa, Bosque Humedo mature evergreen dry forest in clearing fully isolated part of the day, 300 m, 28.xii.1985–18.i.1986 (I. Gauld &amp; D. Janzen); 8♀, 1♂, same data except 29.xi–20.xii.1986.</p></tp:treatment-sec><tp:treatment-sec sec-type="remarks" id="SECID0E5NDI"><title>Remarks.</title><p>
            <italic><tp:taxon-name><tp:taxon-name-part taxon-name-part-type="genus" reg="Leptodrepana">Leptodrepana</tp:taxon-name-part> <tp:taxon-name-part taxon-name-part-type="species" reg="shriekae">shriekae</tp:taxon-name-part></tp:taxon-name></italic> may be distinguished from other Costa Rican species by the following combination of characters: the body is small, less than 2.5 mm; the carapace apex has two protruding points or tubercles that are visible in both dorsal and posterior view; the apex is shiny and weakly punctate; the mesopleuron is medially shiny-impunctate and it is deeply foveate at the precoxal sulcus. <italic><tp:taxon-name><tp:taxon-name-part taxon-name-part-type="genus" reg="Leptodrepana">Leptodrepana</tp:taxon-name-part> <tp:taxon-name-part taxon-name-part-type="species" reg="shriekae">shriekae</tp:taxon-name-part></tp:taxon-name></italic> is an interesting mottled brownish orange in color with a very characteristic median orange square patch on mesoscutum.</p></tp:treatment-sec><tp:treatment-sec sec-type="etymology" id="SECID0E1ODI"><title>Etymology.</title><p>This species name is a patronym for Erika L. Smith, affectionately known as Shriek since the age of fourteen, in appreciation for all the commiseration she has provided to SDD over the years.</p></tp:treatment-sec></tp:taxon-treatment>
