# Supplementary material for: A taxonomic study of Costa Rican Leptodrepana with the description of twenty-four new species (Hymenoptera, Braconidae, Cheloninae)
Source: Zookeys. 2018 Apr 16;(750):59–130. doi: 10.3897/zookeys.750.23536 (PMC5913189; doi:10.3897/zookeys.750.23536)
Supplement: XML Treatment for Leptodrepana sohailae [file zookeys.750.23536-treatment20.xml]

<!DOCTYPE tp:taxon-treatment
  PUBLIC "-//TaxonX//DTD Taxonomic Treatment Publishing DTD v0 20100105//EN" "tax-treatment-NSO.dtd">
<tp:taxon-treatment xmlns:tp="http://www.plazi.org/taxpub"><tp:treatment-meta><kwd-group><label>Taxon classification</label><kwd><named-content xmlns:xlink="http://www.w3.org/1999/xlink" content-type="kingdom">Animalia</named-content></kwd><kwd><named-content xmlns:xlink="http://www.w3.org/1999/xlink" content-type="order">Hymenoptera</named-content></kwd><kwd><named-content xmlns:xlink="http://www.w3.org/1999/xlink" content-type="family">Braconidae</named-content></kwd></kwd-group><mixed-citation publication-type="journal"><person-group><name><surname>Dadelahi</surname><given-names>Samin D.</given-names></name><name><surname>Shaw</surname><given-names>Scott R.</given-names></name><name><surname>Aguirre</surname><given-names>Helmuth</given-names></name><name><surname>de Almeida</surname><given-names>Luis Felipe V.</given-names></name></person-group><article-title>A taxonomic study of Costa Rican <italic><tp:taxon-name><tp:taxon-name-part taxon-name-part-type="genus" reg="Leptodrepana">Leptodrepana</tp:taxon-name-part></tp:taxon-name></italic> with the description of twenty-four new species (<tp:taxon-name><tp:taxon-name-part taxon-name-part-type="order">Hymenoptera</tp:taxon-name-part></tp:taxon-name>, <tp:taxon-name><tp:taxon-name-part taxon-name-part-type="family">Braconidae</tp:taxon-name-part></tp:taxon-name>, <tp:taxon-name><tp:taxon-name-part taxon-name-part-type="subfamily">Cheloninae</tp:taxon-name-part></tp:taxon-name>)</article-title><source>Zookeys</source><day>16</day><month>4</month><year>2018</year><volume>2018</volume><issue>750</issue><fpage>59</fpage><lpage>130</lpage><pub-id pub-id-type="doi">10.3897/zookeys.750.23536</pub-id></mixed-citation></tp:treatment-meta><tp:nomenclature><tp:taxon-name>
            <tp:taxon-name-part taxon-name-part-type="genus" reg="Leptodrepana">Leptodrepana</tp:taxon-name-part>
            <tp:taxon-name-part taxon-name-part-type="species" reg="sohailae">sohailae</tp:taxon-name-part>
            <object-id xmlns:xlink="http://www.w3.org/1999/xlink" content-type="zoobank" xlink:type="simple">http://zoobank.org/17F2BFC9-DE52-4B94-9CE1-874D3348358B</object-id>
          </tp:taxon-name><tp:taxon-authority>Dadelahi &amp; Shaw</tp:taxon-authority><tp:taxon-status xmlns:xlink="http://www.w3.org/1999/xlink" xlink:type="simple">sp. n.</tp:taxon-status><xref ref-type="fig" rid="F19">Figs 97–101</xref></tp:nomenclature><tp:treatment-sec sec-type="diagnosis" id="SECID0EMQDI"><title>Diagnosis.</title><p>Body small, less than 2.5 mm in length. The carapace apex terminates in a single point, which is visible in both dorsal and posterior views. The carapace apex is shiny-impunctate. The mesopleuron is medially shiny and weakly punctate and the precoxal sulcus is defined by a scrobiculate groove. The body is dark brown in color.</p><fig id="F19" position="float" orientation="portrait"><label>Figures 97–101.</label><caption><p>
                <italic><tp:taxon-name><tp:taxon-name-part taxon-name-part-type="genus" reg="Leptodrepana">Leptodrepana</tp:taxon-name-part> <tp:taxon-name-part taxon-name-part-type="species" reg="sohailae">sohailae</tp:taxon-name-part></tp:taxon-name></italic>. <bold>97</bold> Female habitus in lateral view <bold>98</bold> female habitus in dorsal view <bold>99</bold> metasoma in dorso-posterior view with a pointing projection <bold>100</bold> metasoma in lateral view <bold>101</bold> metasoma in dorsal view.</p></caption><graphic xmlns:xlink="http://www.w3.org/1999/xlink" xlink:href="zookeys-750-059-g019.jpg" position="float" orientation="portrait" xlink:type="simple" id="oo_196889.jpg"/></fig></tp:treatment-sec><tp:treatment-sec sec-type="Holotype female" id="SECID0ETRDI"><title>Holotype female.</title><p>
            <abbrev xmlns:xlink="http://www.w3.org/1999/xlink" xlink:title="body length" id="ABBRID0EZRDI" xlink:type="simple">BL</abbrev> 1.7 mm; FWL 1.4 mm; CL 0.8 mm; CW 0.2 mm; CL/CW 4.</p></tp:treatment-sec><tp:treatment-sec sec-type="description" id="SECID0E4RDI"><title>Description.</title><p>
            <italic>Color</italic>. Head brown, mandibles mostly yellowish brown but blackish brown basally and apically; palpi yellowish white; antennae dark brown, darkest apically with scape, pedicel and first two basal flagellomeres yellowish brown; mesosoma brown; legs yellow with dark area dorso-apically on femur and tibia with faint yellowish white band basally; venation yellowish brown; carapace brown.</p><!--PageBreak--><p>
            <italic>Head</italic>. <abbrev xmlns:xlink="http://www.w3.org/1999/xlink" xlink:title="Width" id="ABBRID0EKSDI" xlink:type="simple">HW</abbrev> 0.58 mm; <abbrev xmlns:xlink="http://www.w3.org/1999/xlink" xlink:title="Length" id="ABBRID0EOSDI" xlink:type="simple">HL</abbrev> 0.43 mm; <abbrev xmlns:xlink="http://www.w3.org/1999/xlink" xlink:title="Width" id="ABBRID0ESSDI" xlink:type="simple">HW</abbrev>/<abbrev xmlns:xlink="http://www.w3.org/1999/xlink" xlink:title="Length" id="ABBRID0EWSDI" xlink:type="simple">HL</abbrev> 1.35; face, vertex and ocellar triangle rugulose-punctate, genae weakly so; frons depressed, weakly punctate and median carina weak; clypeus punctate and apical margin rounded; occipital carina complete.</p><p>
            <italic>Mesosoma</italic>. Pronotum weakly foveolate-punctate antero-laterally to smooth at propleural margin; propleuron weakly areolate-rugose; mesoscutum medially with irregular parallel pitted grooves between notauli difficult to distinguish and appears areolate-rugose; notauli narrow and visible anteriorly; median and lateral mesonotal lobes rugose-foveolate; scutellar sulcus with 5–6 well-defined depressions, all longer than wide; scutellar disc weakly punctate; mesopleuron anteriorly rugose, medially suture shiny and weakly punctate, scrobiculate groove at precoxal sulcus; propodeum coarsely areolate-rugose with distinct transverse carina raised into small and roughly equal medial and lateral flanges.</p><p>
            <italic>Metasoma</italic>. Carapace areolate-rugose to shiny and impunctate at apex; in dorsal view, apex terminates in single point; in lateral view, apex terminates in sloping point approximately at midline; ventral cavity almost reaching apex.</p><p>
            <bold>Variation of paratype females.</bold> Color: color patterns ,tibial basal band and basal portions of antennae, well differentiated; tibia of hind leg dark brown dorsally ; <abbrev xmlns:xlink="http://www.w3.org/1999/xlink" xlink:title="Width" id="ABBRID0EGTDI" xlink:type="simple">HW</abbrev> 0.58–0.65 mm; <abbrev xmlns:xlink="http://www.w3.org/1999/xlink" xlink:title="Length" id="ABBRID0EKTDI" xlink:type="simple">HL</abbrev> 0.43–0.48 mm; <abbrev xmlns:xlink="http://www.w3.org/1999/xlink" xlink:title="Width" id="ABBRID0EOTDI" xlink:type="simple">HW</abbrev>/<abbrev xmlns:xlink="http://www.w3.org/1999/xlink" xlink:title="Length" id="ABBRID0ESTDI" xlink:type="simple">HL</abbrev> 1.35–1.4; <abbrev xmlns:xlink="http://www.w3.org/1999/xlink" xlink:title="body length" id="ABBRID0EWTDI" xlink:type="simple">BL</abbrev> 1.7–2.2 mm; FWL 1.4–2.1 mm; CL 0.8–1.0 mm; CW 0.2–0.36 mm; CL/CW2.8–4.</p><p>
            <bold>Paratype males.</bold> No males.</p></tp:treatment-sec><tp:treatment-sec sec-type="material" id="SECID0E5TDI"><title>Material examined.</title><p>Holotype female: ALAJUELA, San Pedro de la Tigra Cacao, 200 m, iii–iv.1990 (R. Cespedes) [<abbrev xmlns:xlink="http://www.w3.org/1999/xlink" content-type="institution" xlink:title="University of Wyoming Insect Museum, Laramie, Wyoming" id="ABBRID0EEUDI" xlink:type="simple">UWIM</abbrev>]. Paratype female: 1♀, GUANACASTE, Est. Pitilla 9 km S Santa Cecilia, 700 m, v.1989 (I. Gauld).</p></tp:treatment-sec><tp:treatment-sec sec-type="remarks" id="SECID0EIUDI"><title>Remarks.</title><p>
            <italic><tp:taxon-name><tp:taxon-name-part taxon-name-part-type="genus" reg="Leptodrepana">Leptodrepana</tp:taxon-name-part> <tp:taxon-name-part taxon-name-part-type="species" reg="sohailae">sohailae</tp:taxon-name-part></tp:taxon-name></italic> may be distinguished from other Costa Rican species by the following combination of characters. The body is small, being less than 2.5 mm in length. The carapace apex terminates in a single point, which is visible in both dorsal and posterior views. The carapace apex is shiny-impunctate. The mesopleuron is medially shiny and weakly punctate and the precoxal sulcus is defined by a scrobiculate groove. The body is dark brown in color.</p></tp:treatment-sec><tp:treatment-sec sec-type="etymology" id="SECID0EZUDI"><title>Etymology.</title><p>This species name is a patronym named in honor of a sister of SDD, Sohaila Catherine Dadelahi.</p></tp:treatment-sec></tp:taxon-treatment>
