# Supplementary material for: A taxonomic study of Costa Rican Leptodrepana with the description of twenty-four new species (Hymenoptera, Braconidae, Cheloninae)
Source: Zookeys. 2018 Apr 16;(750):59–130. doi: 10.3897/zookeys.750.23536 (PMC5913189; doi:10.3897/zookeys.750.23536)
Supplement: XML Treatment for Leptodrepana soussanae [file zookeys.750.23536-treatment22.xml]

<!DOCTYPE tp:taxon-treatment
  PUBLIC "-//TaxonX//DTD Taxonomic Treatment Publishing DTD v0 20100105//EN" "tax-treatment-NSO.dtd">
<tp:taxon-treatment xmlns:tp="http://www.plazi.org/taxpub"><tp:treatment-meta><kwd-group><label>Taxon classification</label><kwd><named-content xmlns:xlink="http://www.w3.org/1999/xlink" content-type="kingdom">Animalia</named-content></kwd><kwd><named-content xmlns:xlink="http://www.w3.org/1999/xlink" content-type="order">Hymenoptera</named-content></kwd><kwd><named-content xmlns:xlink="http://www.w3.org/1999/xlink" content-type="family">Braconidae</named-content></kwd></kwd-group><mixed-citation publication-type="journal"><person-group><name><surname>Dadelahi</surname><given-names>Samin D.</given-names></name><name><surname>Shaw</surname><given-names>Scott R.</given-names></name><name><surname>Aguirre</surname><given-names>Helmuth</given-names></name><name><surname>de Almeida</surname><given-names>Luis Felipe V.</given-names></name></person-group><article-title>A taxonomic study of Costa Rican <italic><tp:taxon-name><tp:taxon-name-part taxon-name-part-type="genus" reg="Leptodrepana">Leptodrepana</tp:taxon-name-part></tp:taxon-name></italic> with the description of twenty-four new species (<tp:taxon-name><tp:taxon-name-part taxon-name-part-type="order">Hymenoptera</tp:taxon-name-part></tp:taxon-name>, <tp:taxon-name><tp:taxon-name-part taxon-name-part-type="family">Braconidae</tp:taxon-name-part></tp:taxon-name>, <tp:taxon-name><tp:taxon-name-part taxon-name-part-type="subfamily">Cheloninae</tp:taxon-name-part></tp:taxon-name>)</article-title><source>Zookeys</source><day>16</day><month>4</month><year>2018</year><volume>2018</volume><issue>750</issue><fpage>59</fpage><lpage>130</lpage><pub-id pub-id-type="doi">10.3897/zookeys.750.23536</pub-id></mixed-citation></tp:treatment-meta><tp:nomenclature><tp:taxon-name>
            <tp:taxon-name-part taxon-name-part-type="genus" reg="Leptodrepana">Leptodrepana</tp:taxon-name-part>
            <tp:taxon-name-part taxon-name-part-type="species" reg="soussanae">soussanae</tp:taxon-name-part>
            <object-id xmlns:xlink="http://www.w3.org/1999/xlink" content-type="zoobank" xlink:type="simple">http://zoobank.org/C6354D5D-5139-4A20-8A59-DE1416EACBE5</object-id>
          </tp:taxon-name><tp:taxon-authority>Dadelahi &amp; Shaw</tp:taxon-authority><tp:taxon-status xmlns:xlink="http://www.w3.org/1999/xlink" xlink:type="simple">sp. n.</tp:taxon-status><xref ref-type="fig" rid="F21">Figs 107–111</xref></tp:nomenclature><tp:treatment-sec sec-type="diagnosis" id="SECID0ES4DI"><title>Diagnosis.</title><p>Body robust, over 3mm in length. In posterior view apex of carapace arched; in dorsal and lateral views, apex rounded. Flagellum with uniform thickness and densely setose. Wings obfuscate except for circular area below the stigma suffused with brown pigmentation. Body mostly black, except basal fourth of carapace yellowish white.</p><fig id="F21" position="float" orientation="portrait"><label>Figures 107–111.</label><caption><p>
                <italic><tp:taxon-name><tp:taxon-name-part taxon-name-part-type="genus" reg="Leptodrepana">Leptodrepana</tp:taxon-name-part> <tp:taxon-name-part taxon-name-part-type="species" reg="soussanae">soussanae</tp:taxon-name-part></tp:taxon-name></italic>. <bold>107</bold> Female habitus in lateral view <bold>108</bold> female habitus in dorsal view <bold>109</bold> metasoma in dorso-posterior view with a couple of terminal projections <bold>110</bold> metasoma in lateral view <bold>111</bold> metasoma in dorsal view.</p></caption><graphic xmlns:xlink="http://www.w3.org/1999/xlink" xlink:href="zookeys-750-059-g021.jpg" position="float" orientation="portrait" xlink:type="simple" id="oo_196891.jpg"/></fig></tp:treatment-sec><tp:treatment-sec sec-type="Holotype female" id="SECID0EZ5DI"><title>Holotype female.</title><p>
            <abbrev xmlns:xlink="http://www.w3.org/1999/xlink" xlink:title="body length" id="ABBRID0E65DI" xlink:type="simple">BL</abbrev> 2.93 mm; FWL 2.4 mm; CL 1.28 mm; CW 0.4 mm; CL/CW 3.2.</p></tp:treatment-sec><tp:treatment-sec sec-type="description" id="SECID0ED6DI"><title>Description.</title><p>
            <italic>Color</italic>. Head black, clypeus orangish brown with yellow at apical margin; mandibles mostly yellowish brown but blackish brown basally and apically; palpi yellowish white; antennae light brown with scape, pedicel and first 2 flagellomeres (basal) yellowish white; mesosoma black; fore leg with coxa, trochanter, and trochantellus white-yellow, femur brown, tibia and tarsus white-yellow, tarsal claw brown; middle and hind leg same as foreleg except tibia brown with basal band of yellowish white and tarsus brown; wings obfuscate except for circular area below stigma suffused with brown pigmentation and densely setose covering apical half of 1<sup>st</sup> sub<!--PageBreak-->marginal cell and most of 2<sup>nd</sup> submarginal cell; carapace mostly black, basal fourth of carapace yellowish white.</p><p>
            <italic>Head</italic>. <abbrev xmlns:xlink="http://www.w3.org/1999/xlink" xlink:title="Width" id="ABBRID0EV6DI" xlink:type="simple">HW</abbrev> 0.9 mm; <abbrev xmlns:xlink="http://www.w3.org/1999/xlink" xlink:title="Length" id="ABBRID0EZ6DI" xlink:type="simple">HL</abbrev> 0.68 mm; <abbrev xmlns:xlink="http://www.w3.org/1999/xlink" xlink:title="Width" id="ABBRID0E46DI" xlink:type="simple">HW</abbrev>/<abbrev xmlns:xlink="http://www.w3.org/1999/xlink" xlink:title="Length" id="ABBRID0ECAAK" xlink:type="simple">HL</abbrev> 1.33; head densely pubescent; face, genae, vertex and ocellar triangle rugulose punctate; frons depressed and median carina largely obscured by rugulose sculpture; clypeus punctate and apical margin rounded; occipital carina complete.</p><p>Mesosoma. Pronotum foveate; propleuron weakly areolate-rugose; mesoscutum densely pubescent and medially with irregular pitted grooves appearing areolate-rugose; notauli narrow and visible anteriorly; mesoscutal lobes rugulose-punctate; scutellar sulcus with five well-defined depressions, all longer than wide; scutellar disc pubescent and apparently granulate-punctate; mesopleuron anteriorly rugose, medially foveate, with wide deeply foveate groove at precoxal sulcus and foveolate-punctate below; mesopleural scrobiculate groove proximal metapleuron wide; propodeum coarsely areolate-rugose with distinct transverse carina raised into small and roughly equal medial and lateral flanges.</p><p>
            <italic>Metasoma</italic>. Carapace areolate-rugose to weakly areolate-rugose at apex; in posterior view apex arched; in dorsal and lateral views, apex rounded.</p></tp:treatment-sec><tp:treatment-sec sec-type="variation" id="SECID0ELAAK"><title>Variation.</title><p>
            <bold>Paratype females.</bold> <abbrev xmlns:xlink="http://www.w3.org/1999/xlink" xlink:title="Width" id="ABBRID0ETAAK" xlink:type="simple">HW</abbrev> 0.9 mm; <abbrev xmlns:xlink="http://www.w3.org/1999/xlink" xlink:title="Length" id="ABBRID0EXAAK" xlink:type="simple">HL</abbrev> 0.68–0.7 mm; <abbrev xmlns:xlink="http://www.w3.org/1999/xlink" xlink:title="Width" id="ABBRID0E2AAK" xlink:type="simple">HW</abbrev>/<abbrev xmlns:xlink="http://www.w3.org/1999/xlink" xlink:title="Length" id="ABBRID0E6AAK" xlink:type="simple">HL</abbrev> 1.28–1.33; <abbrev xmlns:xlink="http://www.w3.org/1999/xlink" xlink:title="body length" id="ABBRID0EDBAK" xlink:type="simple">BL</abbrev> 2.93–3.06 mm; FWL 2.4 mm; CL 1.28–1.4 mm; CW 0.4–0.44 mm; CL/CW 3.18–3.2.</p><p>
            <bold>Paratype males.</bold> No males.</p></tp:treatment-sec><tp:treatment-sec sec-type="material" id="SECID0ELBAK"><title>Material examined.</title><p>Holotype female: GUANACASTE, Santa Rosa National Park, Bosque San Emilio 30-year-old, in clearing fully insolated part of the day, 300 m, 1.vi–22.vi.1985 (I. Gauld &amp; D. Janzen) [<abbrev xmlns:xlink="http://www.w3.org/1999/xlink" content-type="institution" xlink:title="University of Wyoming Insect Museum, Laramie, Wyoming" id="ABBRID0ERBAK" xlink:type="simple">UWIM</abbrev>]. Paratype female: 1♀, same data except old forest more or less fully shaded as possible, 14.vi–5.vii.1986.</p></tp:treatment-sec><tp:treatment-sec sec-type="remarks" id="SECID0EVBAK"><title>Remarks.</title><p>
            <italic><tp:taxon-name><tp:taxon-name-part taxon-name-part-type="genus" reg="Leptodrepana">Leptodrepana</tp:taxon-name-part> <tp:taxon-name-part taxon-name-part-type="species" reg="soussanae">soussanae</tp:taxon-name-part></tp:taxon-name></italic> is superficially similar to <italic><tp:taxon-name><tp:taxon-name-part taxon-name-part-type="genus" reg="Leptodrepana">L.</tp:taxon-name-part> <tp:taxon-name-part taxon-name-part-type="species" reg="thema">thema</tp:taxon-name-part></tp:taxon-name></italic> but may be distinguished from this species by its robust body, over 3mm in length, uniform thickness of the flagellum and the densely setose circular area below the stigma suffused with brown pigmentation and covering apical half of 1<sup>st</sup> submarginal cell and most of 2<sup>nd</sup> submarginal cell. <italic><tp:taxon-name><tp:taxon-name-part taxon-name-part-type="genus" reg="Leptodrepana">Leptodrepana</tp:taxon-name-part> <tp:taxon-name-part taxon-name-part-type="species" reg="thema">thema</tp:taxon-name-part></tp:taxon-name></italic> is small, less than 2.5 mm. The flagellum appears slightly dilated medially. The wings are lightly suffused with yellowish brown pigment and do not have a densely setose darkly pigmented patch below the stigma.</p></tp:treatment-sec><tp:treatment-sec sec-type="etymology" id="SECID0EADAK"><title>Etymology.</title><p>This species name is a patronym in honor of a sister of SDD, Soussan Parker Dadelahi.</p></tp:treatment-sec></tp:taxon-treatment>
