# Supplementary material for: A taxonomic study of Costa Rican Leptodrepana with the description of twenty-four new species (Hymenoptera, Braconidae, Cheloninae)
Source: Zookeys. 2018 Apr 16;(750):59–130. doi: 10.3897/zookeys.750.23536 (PMC5913189; doi:10.3897/zookeys.750.23536)
Supplement: XML Treatment for Leptodrepana stasia [file zookeys.750.23536-treatment23.xml]

<!DOCTYPE tp:taxon-treatment
  PUBLIC "-//TaxonX//DTD Taxonomic Treatment Publishing DTD v0 20100105//EN" "tax-treatment-NSO.dtd">
<tp:taxon-treatment xmlns:tp="http://www.plazi.org/taxpub"><tp:treatment-meta><kwd-group><label>Taxon classification</label><kwd><named-content xmlns:xlink="http://www.w3.org/1999/xlink" content-type="kingdom">Animalia</named-content></kwd><kwd><named-content xmlns:xlink="http://www.w3.org/1999/xlink" content-type="order">Hymenoptera</named-content></kwd><kwd><named-content xmlns:xlink="http://www.w3.org/1999/xlink" content-type="family">Braconidae</named-content></kwd></kwd-group><mixed-citation publication-type="journal"><person-group><name><surname>Dadelahi</surname><given-names>Samin D.</given-names></name><name><surname>Shaw</surname><given-names>Scott R.</given-names></name><name><surname>Aguirre</surname><given-names>Helmuth</given-names></name><name><surname>de Almeida</surname><given-names>Luis Felipe V.</given-names></name></person-group><article-title>A taxonomic study of Costa Rican <italic><tp:taxon-name><tp:taxon-name-part taxon-name-part-type="genus" reg="Leptodrepana">Leptodrepana</tp:taxon-name-part></tp:taxon-name></italic> with the description of twenty-four new species (<tp:taxon-name><tp:taxon-name-part taxon-name-part-type="order">Hymenoptera</tp:taxon-name-part></tp:taxon-name>, <tp:taxon-name><tp:taxon-name-part taxon-name-part-type="family">Braconidae</tp:taxon-name-part></tp:taxon-name>, <tp:taxon-name><tp:taxon-name-part taxon-name-part-type="subfamily">Cheloninae</tp:taxon-name-part></tp:taxon-name>)</article-title><source>Zookeys</source><day>16</day><month>4</month><year>2018</year><volume>2018</volume><issue>750</issue><fpage>59</fpage><lpage>130</lpage><pub-id pub-id-type="doi">10.3897/zookeys.750.23536</pub-id></mixed-citation></tp:treatment-meta><tp:nomenclature><tp:taxon-name>
            <tp:taxon-name-part taxon-name-part-type="genus" reg="Leptodrepana">Leptodrepana</tp:taxon-name-part>
            <tp:taxon-name-part taxon-name-part-type="species" reg="stasia">stasia</tp:taxon-name-part>
            <object-id xmlns:xlink="http://www.w3.org/1999/xlink" content-type="zoobank" xlink:type="simple">http://zoobank.org/599BA93F-0F9C-4AD1-857D-73A1BD08382D</object-id>
          </tp:taxon-name><tp:taxon-authority>Dadelahi &amp; Shaw</tp:taxon-authority><tp:taxon-status xmlns:xlink="http://www.w3.org/1999/xlink" xlink:type="simple">sp. n.</tp:taxon-status><xref ref-type="fig" rid="F22">Figs 112–115</xref><!--PageBreak--></tp:nomenclature><tp:treatment-sec sec-type="diagnosis" id="SECID0ETEAK"><title>Diagnosis.</title><p>Presence of 2 tubercles on the apex of the carapace. The penultimate flagellomere is almost the same length as the ultimate flagellomere. The carapace is completely brownish black; head and carapace brownish black; mesosoma mostly orange, anteriorly and ventrally blackish; wings lightly pigmented with yellowish brown venation.</p><fig id="F22" position="float" orientation="portrait"><label>Figures 112–115.</label><caption><p>
                <italic><tp:taxon-name><tp:taxon-name-part taxon-name-part-type="genus" reg="Leptodrepana">Leptodrepana</tp:taxon-name-part> <tp:taxon-name-part taxon-name-part-type="species" reg="stasia">stasia</tp:taxon-name-part></tp:taxon-name></italic>. <bold>112</bold> Female habitus in lateral view <bold>113</bold> metasoma in lateral view <bold>114</bold> metasoma in dorso-posterior view with a couple of pointing-terminal projections <bold>115</bold> head and mesoscutum in dorsal view.</p></caption><graphic xmlns:xlink="http://www.w3.org/1999/xlink" xlink:href="zookeys-750-059-g022.jpg" position="float" orientation="portrait" xlink:type="simple" id="oo_196892.jpg"/></fig><!--PageBreak--></tp:treatment-sec><tp:treatment-sec sec-type="Holotype female" id="SECID0EZFAK"><title>Holotype female.</title><p>
            <abbrev xmlns:xlink="http://www.w3.org/1999/xlink" xlink:title="body length" id="ABBRID0E6FAK" xlink:type="simple">BL</abbrev> 2.53 mm; FWL 2.13 mm; CL 1.16 mm; CW 0.36 mm; CL/CW 3.2.</p></tp:treatment-sec><tp:treatment-sec sec-type="description" id="SECID0EDGAK"><title>Description.</title><p>
            <italic>Color</italic>. Head brownish black, mandibles yellow, blackish brown apically; palpi yellowish white; antennae brown with scape, pedicel and first flagellomere <!--PageBreak-->yellowish white; mesosoma mostly orange, median mesonotal lobe black, postero-ventral portion of mesopleuron black, posterior metapleuron black; propodeum orangish black; middle and fore leg coxae yellowish white, remainder of legs brown; hind leg coxa brown basally and yellowish brown apically, trochanter yellowish brown, femur and tibia brown and tibia with basal white band; wings lightly pigmented with yellowish brown venation; carapace blackish brown.</p><p>
            <italic>Head</italic>. <abbrev xmlns:xlink="http://www.w3.org/1999/xlink" xlink:title="Width" id="ABBRID0ERGAK" xlink:type="simple">HW</abbrev> 0.73 mm; <abbrev xmlns:xlink="http://www.w3.org/1999/xlink" xlink:title="Length" id="ABBRID0EVGAK" xlink:type="simple">HL</abbrev> 0.6 mm; <abbrev xmlns:xlink="http://www.w3.org/1999/xlink" xlink:title="Width" id="ABBRID0EZGAK" xlink:type="simple">HW</abbrev>/<abbrev xmlns:xlink="http://www.w3.org/1999/xlink" xlink:title="Length" id="ABBRID0E4GAK" xlink:type="simple">HL</abbrev> 1.22; face, genae, vertex and ocellar triangle rugulose-punctate; frons depressed, rugulose-punctate and median carina present; clypeus punctate and apical margin rounded; occipital carina complete.</p><p>
            <italic>Mesosoma</italic>. Pronotum foveate antero-laterally to rugose-punctate at propleural margin; propleuron weakly areolate-rugose; mesoscutum medially with irregular parallel pitted grooves between notauli difficult to distinguish and appears areolate-rugose; notauli visible anteriorly; median and lateral mesonotal lobes rugose-punctate; scutellar sulcus with 6 well-defined depressions, all longer than wide; scutellar disc punctate; mesopleuron anteriorly rugose foveolate, medially weakly punctate, narrow foveate band at precoxal sulcus, foveolate postero-ventrally; propodeum coarsely areolate-rugose with distinct transverse carina raised into small and roughly equal medial and lateral flanges.</p><p>
            <italic>Metasoma</italic>. Carapace areolate-rugose to punctate at apex; in posterior and dorsal views, apex terminating in two thick tubercles close together; in lateral view, carapace terminates in narrow sloping point below midline.</p><p>
            <bold>Variation of paratype females.</bold> Metapleuron orange and black; lateral pronotum orange and black; <abbrev xmlns:xlink="http://www.w3.org/1999/xlink" xlink:title="Width" id="ABBRID0ENHAK" xlink:type="simple">HW</abbrev> 0.73–0.75 mm; <abbrev xmlns:xlink="http://www.w3.org/1999/xlink" xlink:title="Length" id="ABBRID0ERHAK" xlink:type="simple">HL</abbrev> 0.63 mm; <abbrev xmlns:xlink="http://www.w3.org/1999/xlink" xlink:title="Width" id="ABBRID0EVHAK" xlink:type="simple">HW</abbrev>/<abbrev xmlns:xlink="http://www.w3.org/1999/xlink" xlink:title="Length" id="ABBRID0EZHAK" xlink:type="simple">HL</abbrev> 1.16–1.2; <abbrev xmlns:xlink="http://www.w3.org/1999/xlink" xlink:title="body length" id="ABBRID0E4HAK" xlink:type="simple">BL</abbrev> 2.5–2.8 mm; FWL 2.13–2.3 mm; CL 1.16 mm; CW 0.32–0.36 mm; CL/CW 3.2–3.63.</p><p>
            <bold>Paratype males.</bold> No males.</p></tp:treatment-sec><tp:treatment-sec sec-type="material" id="SECID0EFIAK"><title>Material examined.</title><p>Holotype female: GUANACASTE, Arenales W side Volcan Cacao, 900 m, 1988–1989 (P. Hanson) [<abbrev xmlns:xlink="http://www.w3.org/1999/xlink" content-type="institution" xlink:title="University of Wyoming Insect Museum, Laramie, Wyoming" id="ABBRID0ELIAK" xlink:type="simple">UWIM</abbrev>]. Paratype data: 1♀, same data as holotype.</p></tp:treatment-sec><tp:treatment-sec sec-type="remarks" id="SECID0EPIAK"><title>Remarks.</title><p>
            <italic><tp:taxon-name><tp:taxon-name-part taxon-name-part-type="genus" reg="Leptodrepana">Leptodrepana</tp:taxon-name-part> <tp:taxon-name-part taxon-name-part-type="species" reg="stasia">stasia</tp:taxon-name-part></tp:taxon-name></italic> is superficially similar to both <italic><tp:taxon-name><tp:taxon-name-part taxon-name-part-type="genus" reg="Leptodrepana">L.</tp:taxon-name-part> <tp:taxon-name-part taxon-name-part-type="species" reg="ninae">ninae</tp:taxon-name-part></tp:taxon-name></italic> and <italic><tp:taxon-name><tp:taxon-name-part taxon-name-part-type="genus" reg="Leptodrepana">L.</tp:taxon-name-part> <tp:taxon-name-part taxon-name-part-type="species" reg="conleyae">conleyae</tp:taxon-name-part></tp:taxon-name></italic> in color and the presence of 2 tubercles on the apex of the carapace. However it may be easily distinguished from both of these species. In <italic><tp:taxon-name><tp:taxon-name-part taxon-name-part-type="genus" reg="Leptodrepana">L.</tp:taxon-name-part> <tp:taxon-name-part taxon-name-part-type="species" reg="stasia">stasia</tp:taxon-name-part></tp:taxon-name></italic> the penultimate flagellomere is almost the same length as the ultimate flagellomere. The carapace is completely brownish black. In both <italic><tp:taxon-name><tp:taxon-name-part taxon-name-part-type="genus" reg="Leptodrepana">L.</tp:taxon-name-part> <tp:taxon-name-part taxon-name-part-type="species" reg="ninae">ninae</tp:taxon-name-part></tp:taxon-name></italic> and <italic><tp:taxon-name><tp:taxon-name-part taxon-name-part-type="genus" reg="Leptodrepana">L.</tp:taxon-name-part> <tp:taxon-name-part taxon-name-part-type="species" reg="conleyae">conleyae</tp:taxon-name-part></tp:taxon-name></italic> the penultimate flagellomere is almost the same length as width and approximately half the length of the ultimate flagellomere. Additionally, the carapace of both species is yellowish white basally.</p></tp:treatment-sec><tp:treatment-sec sec-type="etymology" id="SECID0EXKAK"><title>Etymology.</title><p>This species name is an arbitrary arrangement of letters to form a euphonious combination.</p></tp:treatment-sec></tp:taxon-treatment>
