# Supplementary material for: A taxonomic study of Costa Rican Leptodrepana with the description of twenty-four new species (Hymenoptera, Braconidae, Cheloninae)
Source: Zookeys. 2018 Apr 16;(750):59–130. doi: 10.3897/zookeys.750.23536 (PMC5913189; doi:10.3897/zookeys.750.23536)
Supplement: XML Treatment for Leptodrepana strategeri [file zookeys.750.23536-treatment24.xml]

<!DOCTYPE tp:taxon-treatment
  PUBLIC "-//TaxonX//DTD Taxonomic Treatment Publishing DTD v0 20100105//EN" "tax-treatment-NSO.dtd">
<tp:taxon-treatment xmlns:tp="http://www.plazi.org/taxpub"><tp:treatment-meta><kwd-group><label>Taxon classification</label><kwd><named-content xmlns:xlink="http://www.w3.org/1999/xlink" content-type="kingdom">Animalia</named-content></kwd><kwd><named-content xmlns:xlink="http://www.w3.org/1999/xlink" content-type="order">Hymenoptera</named-content></kwd><kwd><named-content xmlns:xlink="http://www.w3.org/1999/xlink" content-type="family">Braconidae</named-content></kwd></kwd-group><mixed-citation publication-type="journal"><person-group><name><surname>Dadelahi</surname><given-names>Samin D.</given-names></name><name><surname>Shaw</surname><given-names>Scott R.</given-names></name><name><surname>Aguirre</surname><given-names>Helmuth</given-names></name><name><surname>de Almeida</surname><given-names>Luis Felipe V.</given-names></name></person-group><article-title>A taxonomic study of Costa Rican <italic><tp:taxon-name><tp:taxon-name-part taxon-name-part-type="genus" reg="Leptodrepana">Leptodrepana</tp:taxon-name-part></tp:taxon-name></italic> with the description of twenty-four new species (<tp:taxon-name><tp:taxon-name-part taxon-name-part-type="order">Hymenoptera</tp:taxon-name-part></tp:taxon-name>, <tp:taxon-name><tp:taxon-name-part taxon-name-part-type="family">Braconidae</tp:taxon-name-part></tp:taxon-name>, <tp:taxon-name><tp:taxon-name-part taxon-name-part-type="subfamily">Cheloninae</tp:taxon-name-part></tp:taxon-name>)</article-title><source>Zookeys</source><day>16</day><month>4</month><year>2018</year><volume>2018</volume><issue>750</issue><fpage>59</fpage><lpage>130</lpage><pub-id pub-id-type="doi">10.3897/zookeys.750.23536</pub-id></mixed-citation></tp:treatment-meta><tp:nomenclature><tp:taxon-name>
            <tp:taxon-name-part taxon-name-part-type="genus" reg="Leptodrepana">Leptodrepana</tp:taxon-name-part>
            <tp:taxon-name-part taxon-name-part-type="species" reg="strategeri">strategeri</tp:taxon-name-part>
            <object-id xmlns:xlink="http://www.w3.org/1999/xlink" content-type="zoobank" xlink:type="simple">http://zoobank.org/111C5EB3-3ED3-4AA0-A48E-B07ED859A770</object-id>
          </tp:taxon-name><tp:taxon-authority>Dadelahi &amp; Shaw</tp:taxon-authority><tp:taxon-status xmlns:xlink="http://www.w3.org/1999/xlink" xlink:type="simple">sp. n.</tp:taxon-status><xref ref-type="fig" rid="F23">Figs 116–120</xref></tp:nomenclature><tp:treatment-sec sec-type="diagnosis" id="SECID0EJMAK"><title>Diagnosis.</title><p>In dorsal and posterior views, apex rounded; in lateral view, apex terminates in broad rounded point. The scutellar sulcus has 4–5 well-defined depressions and the mesopleuron has a scrobiculate groove at the precoxal sulcus. In females, the flagellum is light brown. Body mostly blackish brown except carapace with basal third yellowish white.</p><fig id="F23" position="float" orientation="portrait"><label>Figures 116–120.</label><caption><p>
                <italic><tp:taxon-name><tp:taxon-name-part taxon-name-part-type="genus" reg="Leptodrepana">Leptodrepana</tp:taxon-name-part> <tp:taxon-name-part taxon-name-part-type="species" reg="strategeri">strategeri</tp:taxon-name-part></tp:taxon-name></italic>. <bold>116</bold> Female habitus in lateral view <bold>117</bold> female habitus in dorsal view <bold>118</bold> metasoma in dorso-posterior view terminating truncated <bold>119</bold> metasoma in lateral view <bold>120</bold> metasoma in dorsal view.</p></caption><graphic xmlns:xlink="http://www.w3.org/1999/xlink" xlink:href="zookeys-750-059-g023.jpg" position="float" orientation="portrait" xlink:type="simple" id="oo_196893.jpg"/></fig></tp:treatment-sec><tp:treatment-sec sec-type="Holotype female" id="SECID0EQNAK"><title>Holotype female.</title><p>
            <abbrev xmlns:xlink="http://www.w3.org/1999/xlink" xlink:title="body length" id="ABBRID0EWNAK" xlink:type="simple">BL</abbrev> 2.13 mm; FWL 1.73 mm; CL 0.92 mm; CW 0.28 mm; CL/CW 3.28.</p><!--PageBreak--></tp:treatment-sec><tp:treatment-sec sec-type="description" id="SECID0E2NAK"><title>Description.</title><p>
            <italic>Color</italic>. Head black, clypeus brown, and mandibles yellow, brown apically; palpi yellowish white; antennae light brown with scape and pedicel yellowish white; mesosoma black; legs mostly yellowish brown except coxa, trochanter, trochantellus and basal portions of femur and tibia yellowish white; wings lightly pigmented with darker area below stigma covering apical half of 1<sup>st</sup> submarginal cell and anterior portion of 2<sup>nd</sup> submarginal cell; yellowish brown venation; carapace blackish brown with basal third yellowish white.</p><p>
            <italic>Head</italic>. <abbrev xmlns:xlink="http://www.w3.org/1999/xlink" xlink:title="Width" id="ABBRID0ELOAK" xlink:type="simple">HW</abbrev> 0.63 mm; <abbrev xmlns:xlink="http://www.w3.org/1999/xlink" xlink:title="Length" id="ABBRID0EPOAK" xlink:type="simple">HL</abbrev> 0.45 mm; <abbrev xmlns:xlink="http://www.w3.org/1999/xlink" xlink:title="Width" id="ABBRID0ETOAK" xlink:type="simple">HW</abbrev>/<abbrev xmlns:xlink="http://www.w3.org/1999/xlink" xlink:title="Length" id="ABBRID0EXOAK" xlink:type="simple">HL</abbrev> 1.39; face finely punctate, genae, vertex and ocellar triangle rugulose-punctate; frons depressed, impunctate and median carina lacking; clypeus finely punctate and apical margin rounded; occipital carina complete; antennae with flagellum slightly dilated medially.</p><p>
            <italic>Mesosoma</italic>. Pronotum densely foveolate antero-laterally to punctate at propleural margin; propleuron foveolate to weakly areolate-rugose; mesoscutum medially with irregular pitted grooves between notauli so that area appears areolate-rugose; notauli narrow and visible anteriorly; median and lateral mesonotal lobes densely foveolate; scutellar sulcus with 4–5 well-defined depressions, length almost equal to width; scutellar disc foveolate; mesopleuron anteriorly rugose-foveolate, medially shiny and weakly punctate, scrobiculate groove at precoxal sulcus and weakly punctate postero-ventrally; propodeum coarsely areolate-rugose with distinct transverse carina raised into small and roughly equal medial and lateral flanges.</p><p>
            <italic>Metasoma</italic>. Carapace areolate-rugose to shiny and weakly punctate at apex; in dorsal and posterior views, apex rounded; in lateral view, apex terminates in broad rounded point.</p><p>
            <bold>Variation of paratype females.</bold> Color: frons with faint median carina more visible anteriorly than posteriorly; first basal flagellomere yellowish brown; <abbrev xmlns:xlink="http://www.w3.org/1999/xlink" xlink:title="Width" id="ABBRID0EHPAK" xlink:type="simple">HW</abbrev> 0.63–0.65 mm; <abbrev xmlns:xlink="http://www.w3.org/1999/xlink" xlink:title="Length" id="ABBRID0ELPAK" xlink:type="simple">HL</abbrev> 0.5–0.53 mm; <abbrev xmlns:xlink="http://www.w3.org/1999/xlink" xlink:title="Width" id="ABBRID0EPPAK" xlink:type="simple">HW</abbrev>/<abbrev xmlns:xlink="http://www.w3.org/1999/xlink" xlink:title="Length" id="ABBRID0ETPAK" xlink:type="simple">HL</abbrev> 1.19–1.3; <abbrev xmlns:xlink="http://www.w3.org/1999/xlink" xlink:title="body length" id="ABBRID0EXPAK" xlink:type="simple">BL</abbrev> 2.13–2.2 mm; FWL 1.73–1.87 mm; CL 0.92–0.96 mm; CW 0.28–0.32 mm; CL/CW 2.88–3.43.</p><p>
            <bold>Paratype males.</bold> No males.</p></tp:treatment-sec><tp:treatment-sec sec-type="material" id="SECID0E6PAK"><title>Material examined.</title><p>Holotype female: SAN JOSE, Ciudad Colon, 80 m, xii.1989–iii.1990 (L. Fournier) [<abbrev xmlns:xlink="http://www.w3.org/1999/xlink" content-type="institution" xlink:title="University of Wyoming Insect Museum, Laramie, Wyoming" id="ABBRID0EFQAK" xlink:type="simple">UWIM</abbrev>]. Paratype data: 1♀, GUANACASTE, Arenales, W. side of Volcan cacao, 900 m, xi–xii.1990; 1♀, same as holotype; 2♀, same data except iii–iv. 1990; 2♀, same data except iv–v.1990.</p></tp:treatment-sec><tp:treatment-sec sec-type="remarks" id="SECID0EJQAK"><title>Remarks.</title><p>Superficially <italic><tp:taxon-name><tp:taxon-name-part taxon-name-part-type="genus" reg="Leptodrepana">L.</tp:taxon-name-part> <tp:taxon-name-part taxon-name-part-type="species" reg="strategeri">strategeri</tp:taxon-name-part></tp:taxon-name></italic> is similar to <italic><tp:taxon-name><tp:taxon-name-part taxon-name-part-type="genus" reg="Leptodrepana">L.</tp:taxon-name-part> <tp:taxon-name-part taxon-name-part-type="species" reg="ronnae">ronnae</tp:taxon-name-part></tp:taxon-name></italic> but may be distinguished from this species by the lack of a transverse carina at the carapace apex in posterior view. The carapace is shiny and weakly punctate at the apex. The scutellar sulcus has 4–5 well-defined depressions and the mesopleuron has a scrobiculate groove at the precoxal sulcus. In females, the flagellum is light brown. <italic><tp:taxon-name><tp:taxon-name-part taxon-name-part-type="genus" reg="Leptodrepana">Leptodrepana</tp:taxon-name-part> <tp:taxon-name-part taxon-name-part-type="species" reg="ronnae">ronnae</tp:taxon-name-part></tp:taxon-name></italic> has a transverse carina at the carapace apex in posterior view and the apex appears rugulose. The scutellar sulcus has only three well-defined depressions and the mesopleuron has shallow irregularly shaped pits at the precoxal sulcus. In females the flagellum is brown but bears a yellowish white annulus at flagellomeres 4–6.</p></tp:treatment-sec><tp:treatment-sec sec-type="etymology" id="SECID0EQRAK"><title>Etymology.</title><p>This species name is an arbitrary arrangement of letters to form a euphonious combination.</p><!--PageBreak--></tp:treatment-sec></tp:taxon-treatment>
