# Supplementary material for: A taxonomic study of Costa Rican Leptodrepana with the description of twenty-four new species (Hymenoptera, Braconidae, Cheloninae)
Source: Zookeys. 2018 Apr 16;(750):59–130. doi: 10.3897/zookeys.750.23536 (PMC5913189; doi:10.3897/zookeys.750.23536)
Supplement: XML Treatment for Leptodrepana thema [file zookeys.750.23536-treatment25.xml]

<!DOCTYPE tp:taxon-treatment
  PUBLIC "-//TaxonX//DTD Taxonomic Treatment Publishing DTD v0 20100105//EN" "tax-treatment-NSO.dtd">
<tp:taxon-treatment xmlns:tp="http://www.plazi.org/taxpub"><tp:treatment-meta><kwd-group><label>Taxon classification</label><kwd><named-content xmlns:xlink="http://www.w3.org/1999/xlink" content-type="kingdom">Animalia</named-content></kwd><kwd><named-content xmlns:xlink="http://www.w3.org/1999/xlink" content-type="order">Hymenoptera</named-content></kwd><kwd><named-content xmlns:xlink="http://www.w3.org/1999/xlink" content-type="family">Braconidae</named-content></kwd></kwd-group><mixed-citation publication-type="journal"><person-group><name><surname>Dadelahi</surname><given-names>Samin D.</given-names></name><name><surname>Shaw</surname><given-names>Scott R.</given-names></name><name><surname>Aguirre</surname><given-names>Helmuth</given-names></name><name><surname>de Almeida</surname><given-names>Luis Felipe V.</given-names></name></person-group><article-title>A taxonomic study of Costa Rican <italic><tp:taxon-name><tp:taxon-name-part taxon-name-part-type="genus" reg="Leptodrepana">Leptodrepana</tp:taxon-name-part></tp:taxon-name></italic> with the description of twenty-four new species (<tp:taxon-name><tp:taxon-name-part taxon-name-part-type="order">Hymenoptera</tp:taxon-name-part></tp:taxon-name>, <tp:taxon-name><tp:taxon-name-part taxon-name-part-type="family">Braconidae</tp:taxon-name-part></tp:taxon-name>, <tp:taxon-name><tp:taxon-name-part taxon-name-part-type="subfamily">Cheloninae</tp:taxon-name-part></tp:taxon-name>)</article-title><source>Zookeys</source><day>16</day><month>4</month><year>2018</year><volume>2018</volume><issue>750</issue><fpage>59</fpage><lpage>130</lpage><pub-id pub-id-type="doi">10.3897/zookeys.750.23536</pub-id></mixed-citation></tp:treatment-meta><tp:nomenclature><tp:taxon-name>
            <tp:taxon-name-part taxon-name-part-type="genus" reg="Leptodrepana">Leptodrepana</tp:taxon-name-part>
            <tp:taxon-name-part taxon-name-part-type="species" reg="thema">thema</tp:taxon-name-part>
            <object-id xmlns:xlink="http://www.w3.org/1999/xlink" content-type="zoobank" xlink:type="simple">http://zoobank.org/FDB0797C-B7A9-424D-B5F6-FE81FC47030E</object-id>
          </tp:taxon-name><tp:taxon-authority>Dadelahi &amp; Shaw</tp:taxon-authority><tp:taxon-status xmlns:xlink="http://www.w3.org/1999/xlink" xlink:type="simple">sp. n.</tp:taxon-status><xref ref-type="fig" rid="F24">Figs 121–125</xref><!--PageBreak--></tp:nomenclature><tp:treatment-sec sec-type="diagnosis" id="SECID0EETAK"><title>Diagnosis.</title><p>Small body size, less than 2.5 mm. In posterior, dorsal, and lateral views, carapace apex rounded. The flagellum appears slightly dilated medially. The wings are lightly suffused with yellowish brown pigment and do not have a densely setose darkly pigmented patch below the stigma.</p><fig id="F24" position="float" orientation="portrait"><label>Figures 121–125.</label><caption><p>
                <italic><tp:taxon-name><tp:taxon-name-part taxon-name-part-type="genus" reg="Leptodrepana">Leptodrepana</tp:taxon-name-part> <tp:taxon-name-part taxon-name-part-type="species" reg="thema">thema</tp:taxon-name-part></tp:taxon-name></italic>. <bold>121</bold> Female habitus in lateral view <bold>122</bold> female habitus in dorsal view <bold>123</bold> metasoma in dorso-posterior view terminating rounded <bold>124</bold> metasoma in lateral view <bold>125</bold> metasoma in dorsal view.</p></caption><graphic xmlns:xlink="http://www.w3.org/1999/xlink" xlink:href="zookeys-750-059-g024.jpg" position="float" orientation="portrait" xlink:type="simple" id="oo_196894.jpg"/></fig><fig id="F25" position="float" orientation="portrait"><label>Figures 126–128.</label><caption><p>Wing color patterns in <italic><tp:taxon-name><tp:taxon-name-part taxon-name-part-type="genus" reg="Leptodrepana">Leptodrepana</tp:taxon-name-part></tp:taxon-name></italic>. <bold>126</bold> <italic><tp:taxon-name><tp:taxon-name-part taxon-name-part-type="genus" reg="Leptodrepana">Leptodrepana</tp:taxon-name-part> <tp:taxon-name-part taxon-name-part-type="species" reg="alexisae">alexisae</tp:taxon-name-part></tp:taxon-name></italic>. <bold>127</bold> <italic><tp:taxon-name><tp:taxon-name-part taxon-name-part-type="genus" reg="Leptodrepana">Leptodrepana</tp:taxon-name-part> <tp:taxon-name-part taxon-name-part-type="species" reg="rosanadana">rosanadana</tp:taxon-name-part></tp:taxon-name></italic>. <bold>128</bold> <italic><tp:taxon-name><tp:taxon-name-part taxon-name-part-type="genus" reg="Leptodrepana">Leptodrepana</tp:taxon-name-part> <tp:taxon-name-part taxon-name-part-type="species" reg="sorayae">sorayae</tp:taxon-name-part></tp:taxon-name></italic>.</p></caption><graphic xmlns:xlink="http://www.w3.org/1999/xlink" xlink:href="zookeys-750-059-g025.jpg" position="float" orientation="portrait" xlink:type="simple" id="oo_196895.jpg"/></fig></tp:treatment-sec><tp:treatment-sec sec-type="Holotype female" id="SECID0EGWAK"><title>Holotype female.</title><p>
            <abbrev xmlns:xlink="http://www.w3.org/1999/xlink" xlink:title="body length" id="ABBRID0EMWAK" xlink:type="simple">BL</abbrev> 2.06 mm; FWL 1.87 mm; CL 0.92 mm; CW 0.36 mm; CL/CW 2.56.</p></tp:treatment-sec><tp:treatment-sec sec-type="description" id="SECID0EQWAK"><title>Description.</title><p>
            <italic>Color</italic>. Head blackish brown, mandibles yellow, blackish brown apically; apical margin of clypeus yellowishish brown; palpi yellowish white; antennae with scape and pedicel a yellowish brown and flagellum brown; mesosoma blackish brown; middle and fore legs yellow; hind leg mostly yellow except apical portions of femur and tibia yellowish brown; wings suffused with light yellowish brown pigment; venation yellowish brown; basal third of carapace yellowish white and apical 2/3 of carapace blackish brown.</p><p>
            <italic>Head</italic>. <abbrev xmlns:xlink="http://www.w3.org/1999/xlink" xlink:title="Width" id="ABBRID0E3WAK" xlink:type="simple">HW</abbrev> 0.68 mm; <abbrev xmlns:xlink="http://www.w3.org/1999/xlink" xlink:title="Length" id="ABBRID0EAXAK" xlink:type="simple">HL</abbrev> 0.53 mm; <abbrev xmlns:xlink="http://www.w3.org/1999/xlink" xlink:title="Width" id="ABBRID0EEXAK" xlink:type="simple">HW</abbrev>/<abbrev xmlns:xlink="http://www.w3.org/1999/xlink" xlink:title="Length" id="ABBRID0EIXAK" xlink:type="simple">HL</abbrev> 1.58; face, genae, vertex and ocellar triangle coarsely rugulose-punctate; frons depressed, coarsely rugulose-punctate with fine parallel lineation lateral to median carina; clypeus punctate and apical margin rounded; occipital carina complete; antennae with a slightly dilated appearance medially.</p><p>
            <italic>Mesosoma</italic>. Pronotum deeply foveate antero-laterally to weakly areolate-rugose at propleural margin; propleuron weakly areolate-rugose; mesoscutum areolate-rugose, mesonotal lobes not differentiated from median mesoscutum; notauli indistinct and visible anteriorly; scutellar sulcus with five well-defined depressions, all longer than wide; scutellar disc rugose-punctate; mesopleuron anteriorly rugose, medially coarsely foveate, foveate groove at precoxal sulcus, foveate postero-ventrally; propodeum coarsely areolate-rugose with distinct transverse carina raised into small and roughly equal medial and lateral flanges.</p><p>
            <italic>Metasoma</italic>. Carapace completely areolate-rugose; in posterior, dorsal, and lateral views, carapace apex rounded.</p><p>
            <bold>Variation of paratype females.</bold> <abbrev xmlns:xlink="http://www.w3.org/1999/xlink" xlink:title="Width" id="ABBRID0EYXAK" xlink:type="simple">HW</abbrev> 0.7–0.75 mm; <abbrev xmlns:xlink="http://www.w3.org/1999/xlink" xlink:title="Length" id="ABBRID0E3XAK" xlink:type="simple">HL</abbrev> 0.575 mm; <abbrev xmlns:xlink="http://www.w3.org/1999/xlink" xlink:title="Width" id="ABBRID0EAYAK" xlink:type="simple">HW</abbrev>/<abbrev xmlns:xlink="http://www.w3.org/1999/xlink" xlink:title="Length" id="ABBRID0EEYAK" xlink:type="simple">HL</abbrev> 1.21–1.30; <abbrev xmlns:xlink="http://www.w3.org/1999/xlink" xlink:title="body length" id="ABBRID0EIYAK" xlink:type="simple">BL</abbrev> 2.26–2.4 mm; FWL 1.86–2.06 mm; CL 0.96–1.04 mm; CW 0.4–0.44 mm; CL/CW 2.36–2.4.</p><p>
            <bold>Paratype males.</bold> No males.</p></tp:treatment-sec><tp:treatment-sec sec-type="material" id="SECID0EQYAK"><title>Material examined.</title><p>Holotype female: GUANACASTE, P. N. Santa Rosa, Bosque San Emilio, 50 year old deciduous forest in clearing fully isolated part of day, 300 m, 24.v–14.vi.1986 (I. Gauld &amp; D. Janzen) [<abbrev xmlns:xlink="http://www.w3.org/1999/xlink" content-type="institution" xlink:title="University of Wyoming Insect Museum, Laramie, Wyoming" id="ABBRID0EWYAK" xlink:type="simple">UWIM</abbrev>]. Paratype data: 1♀, same data as holotype; 1♀, same data except 31.i–21.ii.1987; 1♀, same data except site #2, open regenerating woodland, 10 years old, more or less fully shaded as possible, 6–27.ix.1986.</p></tp:treatment-sec><tp:treatment-sec sec-type="remarks" id="SECID0E1YAK"><title>Remarks.</title><p>
            <italic><tp:taxon-name><tp:taxon-name-part taxon-name-part-type="genus" reg="Leptodrepana">Leptodrepana</tp:taxon-name-part> <tp:taxon-name-part taxon-name-part-type="species" reg="thema">thema</tp:taxon-name-part></tp:taxon-name></italic> is superficially similar to <italic><tp:taxon-name><tp:taxon-name-part taxon-name-part-type="genus" reg="Leptodrepana">L.</tp:taxon-name-part> <tp:taxon-name-part taxon-name-part-type="species" reg="soussanae">soussanae</tp:taxon-name-part></tp:taxon-name></italic> but may be distinguished from this species by its small body size, less than 2.5 mm. The flagellum <!--PageBreak-->appears slightly dilated medially. The wings are lightly suffused with yellowish brown pigment and do not have a densely setose darkly pigmented patch below the stigma. <italic><tp:taxon-name><tp:taxon-name-part taxon-name-part-type="genus" reg="Leptodrepana">Leptodrepana</tp:taxon-name-part> <tp:taxon-name-part taxon-name-part-type="species" reg="soussanae">soussanae</tp:taxon-name-part></tp:taxon-name></italic> has a robust body, more than 3 mm in length. The thickness of <!--PageBreak-->the flagellum is uniform. The wing bears a densely setose circular area below the stigma that is suffused with brown pigmentation and covers the apical half of 1<sup>st</sup> submarginal cell and most of 2<sup>nd</sup> submarginal cell.</p></tp:treatment-sec><tp:treatment-sec sec-type="etymology" id="SECID0EJ1AK"><title>Etymology.</title><p>This species name is an arbitrary arrangement of letters to form a euphonious combination.</p><!--PageBreak--></tp:treatment-sec></tp:taxon-treatment>
